# Supplementary material for: Convergent evolution of body color between sympatric freshwater fishes via different visual sensory evolution
Source: Ecol Evol. 2019 Apr 26;9(11):6389–98. doi: 10.1002/ece3.5211 (PMC6580282; doi:10.1002/ece3.5211)
Supplement: Supplementary file 6 [file ECE3-9-6389-s006.xlsx]

## Sheet: Sheet1
Table S1 Annotation of the contigs used in the phylogenomic analyses of Nomorhamphus. Contigs excluded by each filter are marked separately.
Contig ID	Contig length	GenBank ID	Candidate gene (stitle)	Multiple contig	Mitochondrial contig	Paralog contig	Excluded
c10580_g1_i1_m.6147	531	XM_008295503.1	PREDICTED: Stegastes partitus ferritin, middle subunit (LOC103367474), mRNA	No	No	No
c11008_g1_i1_m.6273	786	XM_022221094.1	PREDICTED: Acanthochromis polyacanthus aquaporin-1-like (LOC110970771), mRNA	No	No	No
c11175_g1_i1_m.6340	468	XM_024277433.1	PREDICTED: Oryzias melastigma coiled-coil-helix-coiled-coil-helix domain containing 2 (chchd2), transcript variant X1, mRNA	No	No	No
c11831_g1_i1_m.6657	450	XM_008284084.1	PREDICTED: Stegastes partitus calmodulin 1 (phosphorylase kinase, delta) (calm1), mRNA	No	No	Yes	Excluded
c1195_g1_i2_m.868	1599	XM_022204593.1	PREDICTED: Acanthochromis polyacanthus eukaryotic translation initiation factor 2 subunit gamma (eif2s3), mRNA	No	No	No
c12161_g1_i1_m.6762	1512	XM_023269476.1	PREDICTED: Amphiprion ocellaris serpin family F member 1 (serpinf1), mRNA	No	No	No
c1292_g1_i1_m.928	648	XM_023265176.1	PREDICTED: Amphiprion ocellaris ribosomal protein L10 (rpl10), mRNA	No	No	No
c13239_g1_i1_m.7109	567	XM_020093129.1	PREDICTED: Paralichthys olivaceus ribosomal protein L18 (rpl18), mRNA	No	No	No
c13404_g1_i1_m.7281	483	XM_018673892.1	PREDICTED: Lates calcarifer ribosomal protein L21 (rpl21), mRNA	No	No	Yes	Excluded
c13419_g2_i1_m.7296	531	XM_020113104.1	PREDICTED: Paralichthys olivaceus gamma-crystallin M2-like (LOC109647315), mRNA	No	No	Yes	Excluded
c13539_g1_i1_m.7430	816	XM_012864414.2	PREDICTED: Fundulus heteroclitus ribosomal protein L8 (rpl8), mRNA	No	No	No
c13648_g1_i1_m.7502	645	XM_008297867.1	PREDICTED: Stegastes partitus purpurin-like (LOC103369211), mRNA	No	No	Yes	Excluded
c13881_g1_i1_m.7710	993	XM_022748479.1	PREDICTED: Seriola dumerili aryl hydrocarbon receptor interacting protein like 1 (aipl1), mRNA	No	No	Yes	Excluded
c13916_g1_i1_m.7734	993	XM_006785673.1	PREDICTED: Neolamprologus brichardi heterogeneous nuclear ribonucleoprotein A1-like (LOC102789855), transcript variant X2, mRNA	No	No	No
c13960_g1_i1_m.7781	630	XM_022216400.1	PREDICTED: Acanthochromis polyacanthus ATP synthase, H+ transporting, mitochondrial F1 complex, O subunit (atp5o), mRNA	No	No	Yes	Excluded
c13981_g1_i2_m.7801	801	XM_004066864.4	PREDICTED: Oryzias latipes RNA-binding protein with multiple splicing 2 (LOC101164709), transcript variant X1, mRNA	No	No	Yes	Excluded
c13992_g1_i2_m.7809	822	XM_022757868.1	PREDICTED: Seriola dumerili elongation factor 1-delta-like (LOC111230962), transcript variant X3, mRNA	No	No	Yes	Excluded
c13996_g1_i1_m.7820	1125	XM_012864660.2	PREDICTED: Fundulus heteroclitus malate dehydrogenase 2 (mdh2), mRNA	No	No	No
c14071_g1_i1_m.7893	1749	XM_023293246.1	PREDICTED: Amphiprion ocellaris eukaryotic translation initiation factor 3 subunit D (eif3d), mRNA	No	No	Yes	Excluded
c14079_g3_i1_m.7908	603	XM_018668354.1	PREDICTED: Lates calcarifer beta-crystallin B3-like (LOC108878058), mRNA	No	No	No
c14299_g1_i1_m.8158	1194	AB490888.1	Sebastes schlegelii mRNA, clone: BRF 25-C2, induced by treatment of LPS and Con A/PMA	No	No	Yes	Excluded
c14327_g1_i1_m.8175	570	XM_024289056.1	PREDICTED: Oryzias melastigma guanylate cyclase activator 1A (guca1a), mRNA	No	No	No
c14746_g1_i1_m.8423	531	XM_005936359.1	PREDICTED: Haplochromis burtoni ribosomal protein L18a (rpl18a), mRNA	No	No	No
c15095_g1_i1_m.8740	366	XM_023398165.1	PREDICTED: Seriola lalandi dorsalis 60S ribosomal protein L36a (LOC111648316), mRNA	No	No	No
c15302_g1_i2_m.9053	1068	XM_019871780.1	PREDICTED: Hippocampus comes mediator complex subunit 8 (med8), mRNA	No	No	Yes	Excluded
c15678_g1_i2_m.9724	3594	XM_023262193.1	PREDICTED: Amphiprion ocellaris arginine-glutamic acid dipeptide repeats protein-like (LOC111563225), transcript variant X1, mRNA	No	No	Yes	Excluded
c15749_g1_i2_m.9829	990	XM_012864321.2	PREDICTED: Fundulus heteroclitus ES1 protein homolog, mitochondrial (LOC105927533), mRNA	No	No	No
c15953_g1_i1_m.10138	1248	XM_010745996.2	PREDICTED: Larimichthys crocea chromosome unknown C6orf136 homolog (cunh6orf136), mRNA	No	No	No
c15992_g1_i1_m.10202	2028	XM_021311358.1	PREDICTED: Fundulus heteroclitus eukaryotic translation initiation factor 5B (eif5b), mRNA	No	No	Yes	Excluded
c16035_g1_i2_m.10274	843	XM_008406124.2	PREDICTED: Poecilia reticulata cortactin (cttn), transcript variant X3, mRNA	No	No	Yes	Excluded
c16091_g1_i1_m.10353	1608	XM_024286680.1	PREDICTED: Oryzias melastigma chaperonin containing TCP1 subunit 2 (cct2), transcript variant X2, mRNA	No	No	No
c16179_g1_i1_m.10504	783	XM_010755873.2	PREDICTED: Larimichthys crocea NSA2, ribosome biogenesis homolog (nsa2), mRNA	No	No	Yes	Excluded
c16202_g1_i1_m.10543	831	XM_024262300.1	PREDICTED: Oryzias melastigma fibrillarin (fbl), mRNA	No	No	No
c1624_g1_i1_m.1042	1068	XM_020656431.1	PREDICTED: Labrus bergylta protein Tob1-like (LOC110001017), mRNA	No	No	Yes	Excluded
c16329_g1_i1_m.10770	2052	XM_023289026.1	PREDICTED: Amphiprion ocellaris lengsin, lens protein with glutamine synthetase domain (lgsn), mRNA	No	No	Yes	Excluded
c16505_g1_i1_m.11066	525	XM_018699969.1	PREDICTED: Lates calcarifer lens fiber membrane intrinsic protein-like (LOC108899495), transcript variant X2, mRNA	No	No	Yes	Excluded
c16559_g1_i3_m.11178	1677	XM_022216242.1	PREDICTED: Acanthochromis polyacanthus RB binding protein 5, histone lysine methyltransferase complex subunit (rbbp5), transcript variant X1, mRNA	No	No	No
c16632_g1_i1_m.11337	849	XM_024298870.1	PREDICTED: Oryzias melastigma voltage-dependent anion-selective channel protein 2-like (LOC112162898), transcript variant X1, mRNA	No	No	No
c16676_g1_i1_m.11438	2808	XM_018661306.1	PREDICTED: Lates calcarifer receptor-type tyrosine-protein phosphatase-like N (LOC108873168), mRNA	No	No	Yes	Excluded
c16722_g1_i1_m.11548	1617	XM_012875834.2	PREDICTED: Fundulus heteroclitus ATP synthase, H+ transporting, mitochondrial F1 complex, beta polypeptide (atp5b), mRNA	No	No	Yes	Excluded
c16728_g1_i1_m.11567	984	XM_017417735.2	PREDICTED: Kryptolebias marmoratus Y-box binding protein 1 (ybx1), transcript variant X1, mRNA	No	No	Yes	Excluded
c16729_g1_i1_m.11583	1068	XM_012850625.2	PREDICTED: Fundulus heteroclitus arrestin-C-like (LOC105916235), mRNA	No	No	No
c16773_g1_i1_m.11639	825	XM_024297751.1	PREDICTED: Oryzias melastigma uncharacterized LOC112162096 (LOC112162096), mRNA	No	No	Yes	Excluded
c16832_g1_i1_m.11749	1872	XM_024298718.1	PREDICTED: Oryzias melastigma collagen type IV alpha-3-binding protein-like (LOC112162814), transcript variant X3, mRNA	No	No	Yes	Excluded
c16833_g1_i1_m.11753	1515	XM_008296596.1	PREDICTED: Stegastes partitus RIO kinase 3 (riok3), transcript variant X1, mRNA	No	No	No
c16947_g1_i1_m.11992	825	XM_023274890.1	PREDICTED: Amphiprion ocellaris induced myeloid leukemia cell differentiation protein Mcl-1 homolog (LOC111571635), mRNA	No	No	No
c17017_g1_i1_m.12109	333	XM_017404794.2	PREDICTED: Kryptolebias marmoratus ribosomal protein L35a (rpl35a), transcript variant X1, mRNA	No	No	No
c17018_g2_i1_m.12113	402	XM_024299081.1	PREDICTED: Oryzias melastigma beta-crystallin B1-like (LOC112163008), mRNA	No	No	No
c17094_g1_i1_m.12264	360	XM_008294185.1	PREDICTED: Stegastes partitus ATPase, H+ transporting, lysosomal 14kDa, V1 subunit F (atp6v1f), mRNA	No	No	No
c17135_g1_i3_m.12358	987	XM_025008832.1	PREDICTED: Kryptolebias marmoratus hydroxyacyl-thioester dehydratase type 2 (htd2), mRNA	No	No	No
c17151_g2_i2_m.12386	1143	XM_012859916.2	PREDICTED: Fundulus heteroclitus eukaryotic translation initiation factor 4A3 (eif4a3), mRNA	No	No	Yes	Excluded
c17325_g1_i1_m.12661	1323	XM_018661759.1	PREDICTED: Lates calcarifer calcium/calmodulin-dependent protein kinase type 1D-like (LOC108873529), mRNA	No	No	Yes	Excluded
c17341_g1_i1_m.12698	507	XR_001809051.2	PREDICTED: Kryptolebias marmoratus uncharacterized LOC108246918 (LOC108246918), ncRNA	No	No	Yes	Excluded
c17386_g1_i1_m.12779	894	XM_008297302.1	PREDICTED: Stegastes partitus 60S ribosomal protein L5 (LOC103368809), mRNA	No	No	Yes	Excluded
c17387_g1_i1_m.12780	1305	XM_022748446.1	PREDICTED: Seriola dumerili photoreceptor-specific nuclear receptor-like (LOC111224064), mRNA	No	No	Yes	Excluded
c17425_g1_i1_m.12844	1113	XM_023330293.1	PREDICTED: Xiphophorus maculatus retinol dehydrogenase 13-like (LOC102224795), transcript variant X2, mRNA	No	No	Yes	Excluded
c17437_g1_i1_m.12865	630	XM_022198437.1	PREDICTED: Acanthochromis polyacanthus MARCKS-related protein-like (LOC110954111), mRNA	No	No	No
c17496_g1_i2_m.12956	411	XM_012863459.2	PREDICTED: Fundulus heteroclitus urokinase plasminogen activator surface receptor-like (LOC105926929), transcript variant X1, mRNA	No	No	Yes	Excluded
c17507_g1_i1_m.12973	930	XM_008291948.1	PREDICTED: Stegastes partitus voltage-dependent anion channel 1 (vdac1), mRNA	No	No	Yes	Excluded
c17515_g1_i1_m.12981	459	XM_008304150.1	PREDICTED: Stegastes partitus ribosomal protein S18 (rps18), mRNA	No	No	No
c17555_g1_i1_m.13055	1374	XM_012875814.2	PREDICTED: Fundulus heteroclitus clusterin (clu), mRNA	No	No	No
c17586_g1_i1_m.13115	1074	AB761214.1	Cololabis saira LWS mRNA for red cone opsin, complete cds	No	No	Yes	Excluded
c17599_g1_i1_m.13134	495	XM_005946755.2	PREDICTED: Haplochromis burtoni peptidyl-prolyl cis-trans isomerase-like (LOC102305468), mRNA	No	No	Yes	Excluded
c17609_g1_i1_m.13155	1284	XM_022764975.1	PREDICTED: Seriola dumerili DExD-box helicase 39A (ddx39a), mRNA	No	No	Yes	Excluded
c17645_g1_i2_m.13231	912	XM_023395334.1	PREDICTED: Seriola lalandi dorsalis ATP synthase F1 subunit gamma (atp5f1c), transcript variant X1, mRNA	No	No	No
c17986_g1_i1_m.13747	480	XM_004542979.5	PREDICTED: Maylandia zebra ribosomal protein S15 (rps15), mRNA	No	No	Yes	Excluded
c18039_g1_i2_m.13815	933	XM_008307038.1	PREDICTED: Stegastes partitus protein lifeguard 2-like (LOC103376611), mRNA	No	No	Yes	Excluded
c18078_g1_i1_m.13857	456	NA	NA	No	No	No
c18114_g1_i1_m.13899	921	XM_023299174.1	PREDICTED: Amphiprion ocellaris GTP-binding protein GEM-like (LOC111588680), mRNA	No	No	Yes	Excluded
c18258_g1_i1_m.14140	633	XM_023399238.1	PREDICTED: Seriola lalandi dorsalis signal sequence receptor subunit 2 (ssr2), mRNA	No	No	Yes	Excluded
c18276_g1_i1_m.14177	432	XM_022215840.1	PREDICTED: Acanthochromis polyacanthus ribosomal protein S23 (rps23), mRNA	No	No	No
c18381_g1_i2_m.14323	1440	XM_018671093.1	PREDICTED: Lates calcarifer RNA-binding protein 4.1-like (LOC108879714), transcript variant X1, mRNA	No	No	Yes	Excluded
c18615_g1_i4_m.14633	471	NA	NA	No	No	No
c18727_g1_i1_m.14738	498	XM_004565736.5	PREDICTED: Maylandia zebra ribosomal protein L12 (rpl12), mRNA	No	No	No
c18888_g1_i2_m.14938	1083	XM_023299912.1	PREDICTED: Amphiprion ocellaris eukaryotic translation initiation factor 3 subunit H (eif3h), mRNA	No	No	No
c18889_g1_i1_m.14941	1215	XM_015395625.1	PREDICTED: Cyprinodon variegatus eukaryotic initiation factor 4A-I (LOC107098142), mRNA	No	No	Yes	Excluded
c18921_g1_i1_m.15002	534	KF873611.1	Lutjanus argentiventris ferritin heavy chain mRNA, complete cds	No	No	No
c18949_g1_i1_m.15069	591	XM_024299083.1	PREDICTED: Oryzias melastigma crystallin beta A4 (cryba4), mRNA	No	No	No
c18949_g3_i1_m.15070	528	XM_018704469.1	PREDICTED: Lates calcarifer alpha-crystallin A chain-like (LOC108902548), mRNA	No	No	Yes	Excluded
c18981_g1_i1_m.15122	1365	XM_022218486.1	PREDICTED: Acanthochromis polyacanthus carboxypeptidase E (cpe), mRNA	No	No	No
c19011_g2_i1_m.15169	327	XM_018674985.1	PREDICTED: Lates calcarifer prothymosin alpha-B-like (LOC108882473), mRNA	No	No	No
c19096_g1_i1_m.15342	402	XM_008290491.1	PREDICTED: Stegastes partitus fatty acid binding protein 3, muscle and heart (mammary-derived growth inhibitor) (fabp3), mRNA	No	No	No
c19103_g1_i1_m.15347	1023	XM_015958962.1	PREDICTED: Nothobranchius furzeri guanine nucleotide-binding protein G(I)/G(S)/G(T) subunit beta-1-like (LOC107385217), transcript variant X2, mRNA	No	No	Yes	Excluded
c19150_g1_i1_m.15434	1089	XM_022199196.1	PREDICTED: Acanthochromis polyacanthus ATPase H+ transporting accessory protein 2 (atp6ap2), mRNA	No	No	Yes	Excluded
c19199_g1_i1_m.15524	615	XM_018694729.1	PREDICTED: Lates calcarifer synaptosome associated protein 25 (snap25), transcript variant X1, mRNA	No	No	Yes	Excluded
c19268_g1_i1_m.15649	660	XM_007565864.2	PREDICTED: Poecilia formosa RAN, member RAS oncogene family (ran), transcript variant X2, mRNA	No	No	No
c19269_g1_i1_m.15651	642	XM_005814048.3	PREDICTED: Xiphophorus maculatus high mobility group box 2 (hmgb2), mRNA	No	No	No
c19269_g2_i1_m.15655	624	XM_019363730.2	PREDICTED: Oreochromis niloticus high mobility group protein B1 (LOC100706071), mRNA	No	No	Yes	Excluded
c19295_g1_i1_m.15693	1599	XM_023425749.1	PREDICTED: Seriola lalandi dorsalis prosaposin-like (LOC111669443), transcript variant X1, mRNA	No	No	Yes	Excluded
c19369_g1_i2_m.15865	1923	XM_024295044.1	PREDICTED: Oryzias melastigma component of oligomeric golgi complex 8 (cog8), mRNA	No	No	Yes	Excluded
c19382_g1_i1_m.15902	900	XM_023425018.1	PREDICTED: Seriola lalandi dorsalis integral membrane protein 2C-like (LOC111668868), mRNA	No	No	No
c1939_g1_i1_m.1181	549	XM_019873491.1	PREDICTED: Hippocampus comes lipocalin-like (LOC109517954), mRNA	No	No	No
c19472_g2_i1_m.16089	621	XM_022204581.1	PREDICTED: Acanthochromis polyacanthus eukaryotic translation initiation factor 5A-1-like (LOC110958189), transcript variant X2, mRNA	No	No	Yes	Excluded
c19662_g1_i1_m.16542	684	XM_022203347.1	PREDICTED: Acanthochromis polyacanthus ribosomal protein L13 (rpl13), mRNA	No	No	Yes	Excluded
c19666_g1_i1_m.16550	2070	XM_023277901.1	PREDICTED: Amphiprion ocellaris cell cycle associated protein 1 (caprin1), transcript variant X1, mRNA	No	No	Yes	Excluded
c19685_g2_i1_m.16571	819	XM_008420789.2	PREDICTED: Poecilia reticulata ADP/ATP translocase 2 (LOC103471639), mRNA	No	No	Yes	Excluded
c19713_g1_i1_m.16654	2124	XM_023961971.1	PREDICTED: Oryzias latipes A-kinase anchoring protein 1 (akap1), transcript variant X4, mRNA	No	No	Yes	Excluded
c19719_g5_i1_m.16675	513	AP017441.1	Dermogenys pusilla mitochondrial DNA, complete sequence	No	Yes	No	Excluded
c19719_g5_i1_m.16676	447	AP017441.1	Dermogenys pusilla mitochondrial DNA, complete sequence	Yes	Yes	No	Excluded
c19719_g5_i1_m.16677	333	AP017441.1	Dermogenys pusilla mitochondrial DNA, complete sequence	Yes	Yes	No	Excluded
c19722_g1_i2_m.16684	1329	XM_023282684.1	PREDICTED: Amphiprion ocellaris AP-2 complex subunit mu-A (LOC111576799), transcript variant X1, mRNA	No	No	Yes	Excluded
c19786_g1_i2_m.16850	1419	XM_023280436.1	PREDICTED: Amphiprion ocellaris cytochrome b-c1 complex subunit 2, mitochondrial (LOC111575370), transcript variant X1, mRNA	No	No	Yes	Excluded
c19830_g1_i1_m.16970	786	XM_008297022.1	PREDICTED: Stegastes partitus transmembrane protein 106B-like (LOC103368608), mRNA	No	No	No
c19833_g1_i1_m.16978	1305	XM_023421987.1	PREDICTED: Seriola lalandi dorsalis keratin, type I cytoskeletal 13-like (LOC111666610), mRNA	No	No	Yes	Excluded
c19903_g2_i1_m.17131	1341	XM_023262692.1	PREDICTED: Amphiprion ocellaris histone-lysine N-methyltransferase 2C-like (LOC111563576), partial mRNA	No	No	Yes	Excluded
c19930_g1_i1_m.17211	1560	CR686801.2	Tetraodon nigroviridis full-length cDNA	No	No	Yes	Excluded
c19936_g1_i1_m.17225	1794	XM_023262881.1	PREDICTED: Amphiprion ocellaris spartin-like (LOC111563679), transcript variant X1, mRNA	No	No	Yes	Excluded
c19977_g1_i1_m.17316	1008	EU828450.1	Oplegnathus fasciatus glyceraldehyde 3-phosphate dehydrogenase isoform 2 mRNA, complete cds	No	No	Yes	Excluded
c19977_g2_i1_m.17318	1002	XM_008431448.1	PREDICTED: Poecilia reticulata glyceraldehyde-3-phosphate dehydrogenase (gapdh), mRNA	No	No	No
c19984_g1_i1_m.17339	873	XM_023416089.1	PREDICTED: Seriola lalandi dorsalis uncharacterized LOC111662281 (LOC111662281), mRNA	No	No	No
c20032_g1_i1_m.17456	951	XM_023291525.1	PREDICTED: Amphiprion ocellaris cytochrome c1, heme protein, mitochondrial (LOC111582701), mRNA	No	No	Yes	Excluded
c20036_g1_i3_m.17485	567	XM_021314455.1	PREDICTED: Fundulus heteroclitus ras-related protein ralB-B (LOC105922981), mRNA	No	No	No
c20045_g1_i1_m.17508	498	XM_008302912.1	PREDICTED: Stegastes partitus iron-sulfur cluster assembly enzyme ISCU, mitochondrial-like (LOC103373105), mRNA	No	No	No
c20127_g1_i2_m.17750	462	XM_022212561.1	PREDICTED: Acanthochromis polyacanthus ribosomal protein S24 (rps24), transcript variant X1, mRNA	No	No	No
c20140_g1_i2_m.17781	1950	XM_023420530.1	PREDICTED: Seriola lalandi dorsalis Rho guanine nucleotide exchange factor 4 (arhgef4), transcript variant X4, mRNA	No	No	Yes	Excluded
c20232_g1_i3_m.18039	1197	XM_022749027.1	PREDICTED: Seriola dumerili nucleosome assembly protein 1 like 1 (nap1l1), transcript variant X1, mRNA	No	No	No
c20246_g1_i1_m.18065	1674	XM_022205756.1	PREDICTED: Acanthochromis polyacanthus chaperonin containing TCP1 subunit 7 (cct7), transcript variant X1, mRNA	No	No	Yes	Excluded
c20291_g1_i1_m.18200	555	XM_024298914.1	PREDICTED: Oryzias melastigma E3 UFM1-protein ligase 1-like (LOC112162912), mRNA	No	No	No
c20325_g1_i1_m.18295	717	XM_012859119.2	PREDICTED: Fundulus heteroclitus proteasome subunit beta 6 (psmb6), mRNA	No	No	Yes	Excluded
c20350_g1_i1_m.18341	1065	XM_025002311.1	PREDICTED: Kryptolebias marmoratus keratin 222 (krt222), transcript variant X2, mRNA	No	No	No
c20356_g1_i1_m.18365	1212	XM_023413926.1	PREDICTED: Seriola lalandi dorsalis ribosomal protein L3 (rpl3), mRNA	No	No	Yes	Excluded
c20435_g1_i1_m.18630	1776	XM_014017858.1	PREDICTED: Austrofundulus limnaeus 5-aminolevulinate synthase, erythroid-specific, mitochondrial-like (LOC106524166), mRNA	No	No	Yes	Excluded
c20452_g2_i1_m.18677	492	KM881631.1	Sparus aurata embryonic alpha 2 globin mRNA, complete cds	No	No	Yes	Excluded
c20501_g1_i3_m.18798	813	XM_022752173.1	PREDICTED: Seriola dumerili keratin, type I cytoskeletal 13-like (LOC111226870), mRNA	No	No	Yes	Excluded
c20552_g2_i1_m.18950	1008	XM_023414150.1	PREDICTED: Seriola lalandi dorsalis enolase-like (LOC111660760), transcript variant X3, mRNA	No	No	Yes	Excluded
c20570_g1_i2_m.19030	1473	XM_008418039.2	PREDICTED: Poecilia reticulata fibrous sheath CABYR-binding protein-like (LOC103469951), transcript variant X3, mRNA	No	No	Yes	Excluded
c20622_g1_i1_m.19152	630	XM_018687228.1	PREDICTED: Lates calcarifer beta-crystallin B1-like (LOC108890365), mRNA	No	No	No
c20640_g1_i1_m.19192	2100	XM_018695641.1	PREDICTED: Lates calcarifer SPARC-like protein 1 (LOC108896489), mRNA	No	No	Yes	Excluded
c20646_g1_i2_m.19227	1677	XM_018704883.1	PREDICTED: Lates calcarifer dihydrolipoamide dehydrogenase (dld), mRNA	No	No	Yes	Excluded
c20662_g1_i1_m.19260	495	NA	NA	No	No	No
c20804_g1_i2_m.19651	1302	XM_008292075.1	PREDICTED: Stegastes partitus NIN1/RPN12 binding protein 1 homolog (S. cerevisiae) (nob1), transcript variant X2, mRNA	No	No	Yes	Excluded
c20816_g1_i1_m.19680	1317	XM_023297294.1	PREDICTED: Amphiprion ocellaris plasminogen activator inhibitor 1 RNA-binding protein-like (LOC111587365), transcript variant X1, mRNA	No	No	Yes	Excluded
c20835_g1_i1_m.19731	1587	XM_008301340.1	PREDICTED: Stegastes partitus seryl-tRNA synthetase (sars), mRNA	No	No	Yes	Excluded
c20847_g1_i1_m.19750	1260	XM_008294312.1	PREDICTED: Stegastes partitus secernin 2 (scrn2), mRNA	No	No	Yes	Excluded
c20850_g1_i1_m.19760	1431	XM_024288481.1	PREDICTED: Oryzias melastigma NADH:ubiquinone oxidoreductase core subunit S2 (ndufs2), mRNA	No	No	No
c20866_g1_i1_m.19810	741	XM_014000097.1	PREDICTED: Austrofundulus limnaeus heme-binding protein 1-like (LOC106511342), mRNA	No	No	Yes	Excluded
c20869_g2_i1_m.19816	507	XM_017040263.1	PREDICTED: Cynoglossus semilaevis troponin T, slow skeletal muscle-like (LOC103393725), mRNA	No	No	No
c20869_g2_i2_m.19819	1365	XM_008283692.1	PREDICTED: Stegastes partitus synaptotagmin-2-like (LOC103358649), mRNA	No	No	Yes	Excluded
c20980_g1_i1_m.20065	1611	XM_011473456.3	PREDICTED: Oryzias latipes phosphatidylinositol 3,4,5-trisphosphate 3-phosphatase and dual-specificity protein phosphatase PTEN (LOC101173689), mRNA	No	No	No
c21130_g1_i1_m.20530	1359	XM_008296962.1	PREDICTED: Stegastes partitus isocitrate dehydrogenase [NADP], mitochondrial (LOC103368556), mRNA	No	No	No
c21157_g1_i2_m.20601	1107	XM_024295046.1	PREDICTED: Oryzias melastigma isocitrate dehydrogenase 3 (NAD(+)) alpha (idh3a), transcript variant X1, mRNA	No	No	Yes	Excluded
c21177_g4_i4_m.20664	558	XM_004076792.4	PREDICTED: Oryzias latipes pleckstrin homology domain-containing family B member 1 (LOC101173882), mRNA	No	No	No
c21359_g1_i1_m.21132	429	LT972181.1	Larimichthys crocea genome assembly, chromosome: XV	No	No	No
c21451_g1_i4_m.21402	1068	XM_023267531.1	PREDICTED: Amphiprion ocellaris L-lactate dehydrogenase C chain (LOC111566779), transcript variant X1, mRNA	No	No	No
c21486_g1_i2_m.21526	1617	XM_012874136.2	PREDICTED: Fundulus heteroclitus keratin, type II cytoskeletal 8 (LOC105934238), mRNA	No	No	Yes	Excluded
c21553_g1_i2_m.21680	1971	XM_017403934.2	PREDICTED: Kryptolebias marmoratus cyclic nucleotide-gated channel rod photoreceptor subunit alpha-like (LOC108228387), mRNA	No	No	Yes	Excluded
c21744_g1_i1_m.22193	4059	XM_022213601.1	PREDICTED: Acanthochromis polyacanthus collagen type I alpha 2 chain (col1a2), transcript variant X2, mRNA	No	No	Yes	Excluded
c21839_g2_i1_m.22463	1311	XM_014029075.1	PREDICTED: Austrofundulus limnaeus phosphoglycerate kinase 1 (pgk1), mRNA	No	No	Yes	Excluded
c21864_g1_i1_m.22532	345	XM_009903269.1	PREDICTED: Picoides pubescens ubiquitin B (UBB), transcript variant X2, mRNA	No	No	Yes	Excluded
c21928_g1_i1_m.22762	957	XM_008292990.1	PREDICTED: Stegastes partitus annexin A10 (anxa10), transcript variant X2, mRNA	No	No	Yes	Excluded
c21966_g1_i1_m.22878	1122	XM_018680326.1	PREDICTED: Lates calcarifer protein NDRG1-like (LOC108885837), mRNA	No	No	Yes	Excluded
c21971_g2_i1_m.22908	834	XM_017416782.2	PREDICTED: Kryptolebias marmoratus riboflavin-binding protein (LOC108236244), mRNA	No	No	No
c21983_g1_i2_m.22955	1053	BT027595.1	Gasterosteus aculeatus clone CGX58-A04 mRNA sequence	No	No	No
c22008_g1_i1_m.23026	1515	XM_006800583.1	PREDICTED: Neolamprologus brichardi signal recognition particle 54 kDa protein-like (LOC102784376), transcript variant X1, mRNA	No	No	No
c22031_g1_i1_m.23145	1707	XM_022751102.1	PREDICTED: Seriola dumerili polypeptide N-acetylgalactosaminyltransferase 16 (galnt16), mRNA	No	No	No
c22031_g1_i1_m.23146	1188	XM_022751102.1	PREDICTED: Seriola dumerili polypeptide N-acetylgalactosaminyltransferase 16 (galnt16), mRNA	Yes	No	No	Excluded
c22032_g5_i2_m.23154	939	XM_023414603.1	PREDICTED: Seriola lalandi dorsalis retinaldehyde-binding protein 1-like (LOC111661136), mRNA	No	No	Yes	Excluded
c22051_g1_i1_m.23236	1269	XM_020619864.1	PREDICTED: Monopterus albus coagulation factor X-like (LOC109971544), mRNA	No	No	Yes	Excluded
c22052_g1_i1_m.23238	999	XM_017423075.2	PREDICTED: Kryptolebias marmoratus L-lactate dehydrogenase A chain (LOC108239988), mRNA	No	No	No
c22155_g1_i1_m.23642	741	XM_008279622.1	PREDICTED: Stegastes partitus chloride intracellular channel protein 5 (LOC103355727), mRNA	No	No	No
c22188_g1_i2_m.23757	2136	NA	NA	No	No	Yes	Excluded
c22287_g1_i1_m.24113	1173	NA	NA	No	No	No
c22304_g1_i2_m.24175	1359	NA	NA	No	No	Yes	Excluded
c22412_g1_i2_m.24560	4032	NA	NA	No	No	Yes	Excluded
c22506_g1_i1_m.24894	2253	XM_004078620.4	PREDICTED: Oryzias latipes exocyst complex component 3 (exoc3), mRNA	No	No	Yes	Excluded
c22532_g1_i1_m.25040	1491	XM_008291296.1	PREDICTED: Stegastes partitus LanC lantibiotic synthetase component C-like 2 (bacterial) (lancl2), mRNA	No	No	Yes	Excluded
c22611_g1_i3_m.25300	1530	XM_008283745.1	PREDICTED: Stegastes partitus phenylalanyl-tRNA synthetase, alpha subunit (farsa), mRNA	No	No	No
c22651_g1_i2_m.25468	1320	XM_008278622.1	PREDICTED: Stegastes partitus keratin 18 (krt18), transcript variant X1, mRNA	No	No	Yes	Excluded
c22689_g1_i1_m.25566	1089	XM_024284073.1	PREDICTED: Oryzias melastigma RDS/peripherin-like protein xRDS35 (LOC112153705), mRNA	No	No	Yes	Excluded
c22692_g1_i1_m.25573	2397	XM_024280896.1	PREDICTED: Oryzias melastigma VPS35, retromer complex component (vps35), mRNA	No	No	Yes	Excluded
c22771_g1_i1_m.25875	921	XM_023295427.1	PREDICTED: Amphiprion ocellaris echinoderm microtubule-associated protein-like 1 (LOC111585809), mRNA	No	No	Yes	Excluded
c22863_g1_i1_m.26201	1512	XM_019871773.1	PREDICTED: Hippocampus comes aldehyde dehydrogenase family 9 member A1-like (LOC109516943), mRNA	No	No	Yes	Excluded
c22888_g1_i2_m.26292	930	XM_022197723.1	PREDICTED: Acanthochromis polyacanthus regulator of calcineurin 1 (rcan1), transcript variant X2, mRNA	No	No	Yes	Excluded
c22890_g1_i2_m.26303	2577	XM_012858474.2	PREDICTED: Fundulus heteroclitus VPS16, CORVET/HOPS core subunit (vps16), mRNA	No	No	No
c22905_g1_i1_m.26367	906	XM_007555043.2	PREDICTED: Poecilia formosa secreted protein acidic and cysteine rich (sparc), mRNA	No	No	No
c22920_g2_i2_m.26435	1521	XM_018685451.1	PREDICTED: Lates calcarifer aconitate hydratase, mitochondrial-like (LOC108889115), mRNA	No	No	No
c22923_g1_i2_m.26450	924	XM_005815832.2	PREDICTED: Xiphophorus maculatus signal sequence receptor subunit 1 (ssr1), transcript variant X1, mRNA	No	No	Yes	Excluded
c22957_g1_i2_m.26544	1743	XM_023268861.1	PREDICTED: Amphiprion ocellaris pyruvate kinase PKM (LOC111567617), transcript variant X1, mRNA	No	No	Yes	Excluded
c22973_g2_i1_m.26585	735	XM_015396544.1	PREDICTED: Cyprinodon variegatus nucleolar protein interacting with the FHA domain of MKI67 (nifk), mRNA	No	No	No
c23046_g1_i2_m.26841	846	XM_018679927.1	PREDICTED: Lates calcarifer beta-crystallin A1-like (LOC108885543), transcript variant X2, mRNA	No	No	Yes	Excluded
c23092_g1_i1_m.27029	1062	XM_015393024.1	PREDICTED: Cyprinodon variegatus family with sequence similarity 175 member A (fam175a), mRNA	No	No	No
c23142_g1_i2_m.27245	1698	XM_008302112.1	PREDICTED: Stegastes partitus fascin actin-bundling protein 1 (fscn1), mRNA	No	No	Yes	Excluded
c23159_g1_i4_m.27302	933	XM_018751508.1	PREDICTED: Scleropages formosus biliverdin reductase A (blvra), transcript variant X2, mRNA	No	No	Yes	Excluded
c23167_g1_i3_m.27336	852	XM_023287052.1	PREDICTED: Amphiprion ocellaris NADH:ubiquinone oxidoreductase core subunit S3 (ndufs3), mRNA	No	No	Yes	Excluded
c23277_g2_i1_m.27759	783	XM_023271240.1	PREDICTED: Amphiprion ocellaris carbonic anhydrase 1 (LOC111569220), mRNA	No	No	Yes	Excluded
c23415_g5_i1_m.28319	474	XM_018691818.1	PREDICTED: Lates calcarifer beta-crystallin A1-like (LOC108893636), mRNA	No	No	No
c23436_g1_i1_m.28442	1815	XM_023285270.1	PREDICTED: Amphiprion ocellaris syntaxin-binding protein 1-like (LOC111578450), transcript variant X1, mRNA	No	No	Yes	Excluded
c23440_g1_i1_m.28472	915	XM_024264670.1	PREDICTED: Oryzias melastigma solute carrier family 25 member 11 (slc25a11), transcript variant X3, mRNA	No	No	No
c23556_g1_i1_m.29063	2061	XM_018690720.1	PREDICTED: Lates calcarifer IWS1, SUPT6H interacting protein (iws1), mRNA	No	No	Yes	Excluded
c23576_g1_i2_m.29170	768	XM_018684189.1	PREDICTED: Lates calcarifer ubiquitin domain-containing protein 1-like (LOC108888267), transcript variant X1, mRNA	No	No	No
c23613_g1_i2_m.29372	1305	XM_017424778.2	PREDICTED: Kryptolebias marmoratus protein phosphatase 1A-like (LOC108240954), mRNA	No	No	Yes	Excluded
c23755_g1_i1_m.29917	1881	XM_011490075.3	PREDICTED: Oryzias latipes RNA-binding protein 25 (LOC101172292), transcript variant X2, mRNA	No	No	Yes	Excluded
c23760_g1_i1_m.29946	2061	XM_024271432.1	PREDICTED: Oryzias melastigma synembryn-A-like (LOC112145939), transcript variant X5, mRNA	No	No	Yes	Excluded
c23840_g1_i1_m.30413	1332	XM_022761333.1	PREDICTED: Seriola dumerili sequestosome 1 (sqstm1), transcript variant X5, mRNA	No	No	No
c23860_g1_i1_m.30531	909	XM_022199200.1	PREDICTED: Acanthochromis polyacanthus tetraspanin 7 (tspan7), mRNA	No	No	Yes	Excluded
c23861_g1_i4_m.30549	1161	XM_023952116.1	PREDICTED: Oryzias latipes solute carrier family 25 member 3 (slc25a3), transcript variant X2, mRNA	No	No	Yes	Excluded
c23939_g1_i1_m.31085	1113	XM_023277860.1	PREDICTED: Amphiprion ocellaris SET domain containing lysine methyltransferase 7 (setd7), mRNA	No	No	No
c23979_g1_i4_m.31295	2430	XM_008283796.1	PREDICTED: Stegastes partitus reticulon 1 (rtn1), transcript variant X1, mRNA	No	No	Yes	Excluded
c24007_g1_i1_m.31412	1104	XM_008282306.1	PREDICTED: Stegastes partitus PDZ and LIM domain 2 (mystique) (pdlim2), mRNA	No	No	Yes	Excluded
c24014_g1_i2_m.31447	2274	XM_021322416.1	PREDICTED: Fundulus heteroclitus crooked neck pre-mRNA splicing factor 1 (crnkl1), mRNA	No	No	No
c24022_g1_i1_m.31515	894	XM_014003621.1	PREDICTED: Austrofundulus limnaeus transient receptor potential cation channel subfamily M member 1-like (LOC106514377), transcript variant X1, mRNA	No	No	No
c24023_g1_i1_m.31526	612	XM_014034059.1	PREDICTED: Austrofundulus limnaeus S-modulin-like (LOC106536738), mRNA	No	No	No
c24024_g2_i2_m.31536	1314	XM_023397303.1	PREDICTED: Seriola lalandi dorsalis NDRG family member 4 (ndrg4), transcript variant X1, mRNA	No	No	Yes	Excluded
c24069_g1_i1_m.31765	1371	XM_022196348.1	PREDICTED: Acanthochromis polyacanthus vimentin (vim), mRNA	No	No	Yes	Excluded
c24069_g1_i2_m.31768	804	XM_022196348.1	PREDICTED: Acanthochromis polyacanthus vimentin (vim), mRNA	No	No	Yes	Excluded
c24080_g1_i1_m.31839	1437	XM_023299333.1	PREDICTED: Amphiprion ocellaris cytochrome b-c1 complex subunit 1, mitochondrial (LOC111588774), mRNA	No	No	Yes	Excluded
c24117_g1_i2_m.32055	1977	XM_007576456.2	PREDICTED: Poecilia formosa serine/threonine-protein kinase Sgk1-like (LOC103154962), mRNA	No	No	Yes	Excluded
c24203_g2_i5_m.32456	711	XM_017407077.2	PREDICTED: Kryptolebias marmoratus guanylate kinase-like (LOC108230666), transcript variant X1, mRNA	No	No	No
c24219_g1_i1_m.32555	705	XR_002665023.1	PREDICTED: Seriola dumerili serine/arginine-rich splicing factor 2-like (LOC111219724), transcript variant X2, misc_RNA	No	No	Yes	Excluded
c24235_g1_i4_m.32620	1056	XM_008296831.1	PREDICTED: Stegastes partitus methylmalonic aciduria (cobalamin deficiency) cblD type, with homocystinuria (mmadhc), transcript variant X2, mRNA	No	No	Yes	Excluded
c24268_g1_i1_m.32759	1677	XM_022205714.1	PREDICTED: Acanthochromis polyacanthus chaperonin containing TCP1 subunit 3 (cct3), mRNA	No	No	Yes	Excluded
c24284_g1_i1_m.32828	792	XM_011481171.3	PREDICTED: Oryzias latipes mitochondrial ribosomal protein S18B (mrps18b), mRNA	No	No	Yes	Excluded
c24302_g3_i1_m.32927	2289	XM_022764174.1	PREDICTED: Seriola dumerili heat shock protein 90 alpha family class B member 1 (hsp90ab1), mRNA	No	No	Yes	Excluded
c24344_g4_i1_m.33208	1362	XM_008300674.1	PREDICTED: Stegastes partitus cyclic AMP-dependent transcription factor ATF-4-like (LOC103371366), mRNA	No	No	Yes	Excluded
c24369_g1_i1_m.33342	1848	XM_008408271.2	PREDICTED: Poecilia reticulata inositol-pentakisphosphate 2-kinase (ippk), mRNA	No	No	Yes	Excluded
c24379_g1_i1_m.33383	2232	XM_018684833.1	PREDICTED: Lates calcarifer ESF1 nucleolar pre-rRNA processing protein homolog (esf1), transcript variant X3, mRNA	No	No	Yes	Excluded
c24385_g1_i1_m.33419	1572	XM_024294662.1	PREDICTED: Oryzias melastigma sodium-coupled neutral amino acid transporter 2-like (LOC112160251), transcript variant X2, mRNA	No	No	Yes	Excluded
c24411_g1_i3_m.33546	1716	XM_018662444.1	PREDICTED: Lates calcarifer ATP synthase, H+ transporting, mitochondrial F1 complex, alpha subunit 1, cardiac muscle (atp5a1), mRNA	No	No	Yes	Excluded
c24428_g1_i2_m.33623	1482	XM_024265036.1	PREDICTED: Oryzias melastigma dihydropyrimidinase-related protein 2-like (LOC112141856), transcript variant X4, mRNA	No	No	Yes	Excluded
c24550_g2_i1_m.34227	1614	XM_022213249.1	PREDICTED: Acanthochromis polyacanthus polyadenylate-binding protein 1 (LOC110964463), mRNA	No	No	No
c24576_g1_i1_m.34357	2313	XM_012857528.2	PREDICTED: Fundulus heteroclitus chloride voltage-gated channel 4 (clcn4), mRNA	No	No	Yes	Excluded
c24577_g1_i5_m.34426	1032	CR673592.2	Tetraodon nigroviridis full-length cDNA	No	No	Yes	Excluded
c24673_g1_i1_m.34991	1047	XM_023290798.1	PREDICTED: Amphiprion ocellaris growth hormone inducible transmembrane protein (ghitm), mRNA	No	No	Yes	Excluded
c24717_g2_i2_m.35243	480	XM_022762856.1	PREDICTED: Seriola dumerili complexin 4 (cplx4), mRNA	No	No	No
c24718_g1_i2_m.35247	543	XM_022754826.1	PREDICTED: Seriola dumerili cold inducible RNA binding protein (cirbp), transcript variant X2, mRNA	No	No	No
c24855_g3_i1_m.35969	987	XM_008419445.2	PREDICTED: Poecilia reticulata protein phosphatase 2 catalytic subunit beta (ppp2cb), transcript variant X2, mRNA	No	No	No
c24855_g3_i2_m.35972	930	XM_008419445.2	PREDICTED: Poecilia reticulata protein phosphatase 2 catalytic subunit beta (ppp2cb), transcript variant X2, mRNA	No	No	Yes	Excluded
c24855_g7_i1_m.35982	483	XM_023402890.1	PREDICTED: Seriola lalandi dorsalis mid1-interacting protein 1-like (LOC111652582), transcript variant X2, mRNA	No	No	No
c24914_g1_i1_m.36300	1305	XM_024292676.1	PREDICTED: Oryzias melastigma keratin, type I cytoskeletal 18-like (LOC112158950), mRNA	No	No	Yes	Excluded
c24933_g1_i1_m.36395	1131	XM_015377573.1	PREDICTED: Cyprinodon variegatus reticulon 4 (rtn4), transcript variant X4, mRNA	No	No	No
c24933_g1_i5_m.36405	2928	XM_015377571.1	PREDICTED: Cyprinodon variegatus reticulon 4 (rtn4), transcript variant X2, mRNA	No	No	Yes	Excluded
c24933_g2_i1_m.36409	819	XM_015954124.1	PREDICTED: Nothobranchius furzeri ribosomal protein S3A (rps3a), mRNA	No	No	Yes	Excluded
c24998_g2_i1_m.36845	1365	XM_008301743.1	PREDICTED: Stegastes partitus melanopsin-like (LOC103372170), mRNA	No	No	Yes	Excluded
c25006_g1_i1_m.36893	1218	XM_022757055.1	PREDICTED: Seriola dumerili actin beta (actb), mRNA	No	No	Yes	Excluded
c25050_g1_i2_m.37174	1650	XM_022220296.1	PREDICTED: Acanthochromis polyacanthus segment polarity protein dishevelled homolog DVL-3-like (LOC110970083), mRNA	No	No	Yes	Excluded
c25109_g1_i3_m.37547	2067	XR_002917337.1	PREDICTED: Oryzias melastigma RUN and FYVE domain containing 3 (rufy3), transcript variant X2, misc_RNA	No	No	Yes	Excluded
c25125_g1_i1_m.37630	2022	XM_023280739.1	PREDICTED: Amphiprion ocellaris beaded filament structural protein 1 (bfsp1), mRNA	No	No	Yes	Excluded
c25149_g1_i2_m.37767	651	XM_017412020.2	PREDICTED: Kryptolebias marmoratus retinal degeneration 3 (rd3), mRNA	No	No	No
c25253_g1_i1_m.38425	3140	XM_012857646.2	PREDICTED: Fundulus heteroclitus protein HIRA (LOC105921791), mRNA	No	No	Yes	Excluded
c25283_g1_i1_m.38651	900	XM_018675734.1	PREDICTED: Lates calcarifer cyclin G1 (ccng1), mRNA	No	No	No
c25304_g1_i3_m.38796	2466	XM_023419255.1	PREDICTED: Seriola lalandi dorsalis protein phosphatase 1 regulatory subunit 10 (ppp1r10), mRNA	No	No	No
c25307_g2_i6_m.38835	2007	XM_022212225.1	PREDICTED: Acanthochromis polyacanthus cadherin-related family member 5-like (LOC110963756), transcript variant X1, mRNA	No	No	Yes	Excluded
c25329_g1_i1_m.38988	1092	XM_023284151.1	PREDICTED: Amphiprion ocellaris aldolase, fructose-bisphosphate C (aldoc), mRNA	No	No	No
c25376_g1_i1_m.39240	1527	XM_025002320.1	PREDICTED: Kryptolebias marmoratus F-box protein 7 (fbxo7), transcript variant X2, mRNA	No	No	Yes	Excluded
c25385_g1_i3_m.39333	783	XM_015397318.1	PREDICTED: Cyprinodon variegatus carbonic anhydrase-like (LOC107099263), mRNA	No	No	No
c25401_g1_i1_m.39471	2100	XM_022209045.1	PREDICTED: Acanthochromis polyacanthus eukaryotic translation initiation factor 4 gamma 2-like (LOC110961432), mRNA	No	No	No
c25404_g1_i1_m.39512	552	XM_008289879.1	PREDICTED: Stegastes partitus apoptosis-inducing factor 1, mitochondrial-like (LOC103363219), transcript variant X1, mRNA	No	No	No
c25405_g1_i2_m.39525	807	XM_018672815.1	PREDICTED: Lates calcarifer Aly/REF export factor (alyref), mRNA	No	No	Yes	Excluded
c25407_g1_i4_m.39560	1569	XM_015394891.1	PREDICTED: Cyprinodon variegatus THO complex 6 (thoc6), mRNA	No	No	No
c25411_g1_i1_m.39611	618	XM_023287654.1	PREDICTED: Amphiprion ocellaris GRAM domain-containing protein 2B-like (LOC111580078), transcript variant X1, mRNA	No	No	No
c25432_g2_i2_m.39693	3969	XM_023412569.1	PREDICTED: Seriola lalandi dorsalis splicing factor 3b subunit 1 (sf3b1), transcript variant X1, mRNA	No	No	No
c25518_g1_i1_m.40229	1677	XM_023278694.1	PREDICTED: Amphiprion ocellaris t-complex 1 (tcp1), mRNA	No	No	No
c25528_g1_i2_m.40297	993	XM_015022614.1	PREDICTED: Poecilia latipinna 2,4-dienoyl-CoA reductase 1, mitochondrial (decr1), transcript variant X2, mRNA	No	No	No
c25549_g2_i2_m.40491	6315	XM_022199220.1	PREDICTED: Acanthochromis polyacanthus MYC binding protein 2, E3 ubiquitin protein ligase (mycbp2), transcript variant X7, mRNA	No	No	Yes	Excluded
c25566_g2_i2_m.40757	1017	XM_022219965.1	PREDICTED: Acanthochromis polyacanthus retinol dehydrogenase 8-like (LOC110969770), mRNA	No	No	No
c2564_g1_i1_m.1442	2034	XM_018696064.1	PREDICTED: Lates calcarifer influenza virus NS1A binding protein (ivns1abp), transcript variant X1, mRNA	No	No	Yes	Excluded
c25650_g1_i2_m.41392	1797	XR_002922248.1	PREDICTED: Oryzias melastigma tripartite motif containing 23 (trim23), transcript variant X2, misc_RNA	No	No	Yes	Excluded
c25689_g1_i1_m.41665	1380	XM_022207258.1	PREDICTED: Acanthochromis polyacanthus serine incorporator 1 (serinc1), mRNA	No	No	Yes	Excluded
c25692_g2_i1_m.41684	744	XM_018672421.1	PREDICTED: Lates calcarifer triosephosphate isomerase 1 (tpi1), mRNA	No	No	Yes	Excluded
c25738_g2_i1_m.42023	342	XM_007233424.3	PREDICTED: Astyanax mexicanus dolichyl-diphosphooligosaccharide--protein glycosyltransferase subunit DAD1 (LOC103046192), mRNA	No	No	No
c25760_g1_i4_m.42130	1587	XM_024290543.1	PREDICTED: Oryzias melastigma RNA 2',3'-cyclic phosphate and 5'-OH ligase (rtcb), mRNA	No	No	Yes	Excluded
c25792_g2_i3_m.42369	2460	XM_023292401.1	PREDICTED: Amphiprion ocellaris protein transport protein Sec23A (LOC111583353), transcript variant X1, mRNA	No	No	No
c25812_g1_i2_m.42489	1227	XM_008306238.1	PREDICTED: Stegastes partitus neuroplastin-like (LOC103375930), transcript variant X1, mRNA	No	No	Yes	Excluded
c25835_g1_i1_m.42621	2112	XM_021312385.1	PREDICTED: Fundulus heteroclitus mitochondrial translational initiation factor 2 (mtif2), mRNA	No	No	Yes	Excluded
c25835_g1_i1_m.42623	1035	XM_021312385.1	PREDICTED: Fundulus heteroclitus mitochondrial translational initiation factor 2 (mtif2), mRNA	Yes	No	Yes	Excluded
c25849_g1_i2_m.42799	1305	XM_023269075.1	PREDICTED: Amphiprion ocellaris cyclic nucleotide-gated channel rod photoreceptor subunit alpha-like (LOC111567772), mRNA	No	No	Yes	Excluded
c25849_g2_i1_m.42800	1215	XM_022191766.1	PREDICTED: Acanthochromis polyacanthus ubiquitin carboxyl-terminal hydrolase 21-like (LOC110949621), mRNA	No	No	Yes	Excluded
c25863_g2_i1_m.42938	591	XM_023424060.1	PREDICTED: Seriola lalandi dorsalis beta-crystallin A1-1 (LOC111668112), mRNA	No	No	No
c25867_g1_i1_m.42962	1533	XM_014031908.1	PREDICTED: Austrofundulus limnaeus adenylyl cyclase-associated protein 1-like (LOC106535040), mRNA	No	No	Yes	Excluded
c25877_g1_i4_m.43057	2058	XM_008288453.1	PREDICTED: Stegastes partitus E3 ubiquitin-protein ligase RNF31-like (LOC103362164), mRNA	No	No	Yes	Excluded
c25919_g2_i2_m.43408	2991	XM_008305421.1	PREDICTED: Stegastes partitus ATPase, Ca++ transporting, cardiac muscle, fast twitch 1 (atp2a1), mRNA	No	No	Yes	Excluded
c25934_g1_i7_m.43549	2865	XM_023325403.1	PREDICTED: Xiphophorus maculatus PHD finger protein 20 (phf20), transcript variant X3, mRNA	No	No	Yes	Excluded
c25936_g1_i1_m.43589	1821	XM_023951855.1	PREDICTED: Oryzias latipes autophagy related 14 (atg14), mRNA	No	No	Yes	Excluded
c25992_g2_i1_m.44003	1581	XM_024802306.1	PREDICTED: Maylandia zebra proteasome 26S subunit, non-ATPase 3 (psmd3), mRNA	No	No	Yes	Excluded
c26020_g2_i2_m.44199	1188	XM_018666820.1	PREDICTED: Lates calcarifer guanine nucleotide-binding protein subunit beta-5-like (LOC108876959), mRNA	No	No	Yes	Excluded
c26032_g1_i4_m.44299	1143	XM_005813132.2	PREDICTED: Xiphophorus maculatus abhydrolase domain containing 12 (abhd12), transcript variant X1, mRNA	No	No	Yes	Excluded
c26032_g2_i3_m.44302	813	XM_018662863.1	PREDICTED: Lates calcarifer eukaryotic translation initiation factor 4H (eif4h), transcript variant X2, mRNA	No	No	No
c26058_g4_i1_m.44506	699	CP020791.1	Oryzias latipes strain HNI chromosome 13	No	No	No
c26059_g2_i6_m.44538	1470	XM_024268385.1	PREDICTED: Oryzias melastigma tectonin beta-propeller repeat containing 2 (tecpr2), transcript variant X2, mRNA	No	No	Yes	Excluded
c26071_g1_i2_m.44613	1077	XM_008296892.1	PREDICTED: Stegastes partitus hydroxymethylbilane synthase (hmbs), mRNA	No	No	No
c26117_g1_i1_m.45118	792	XM_022205217.1	PREDICTED: Acanthochromis polyacanthus lens fiber major intrinsic protein-like (LOC110958608), mRNA	No	No	Yes	Excluded
c26160_g1_i8_m.45503	777	XM_018660154.1	PREDICTED: Lates calcarifer FtsJ RNA methyltransferase homolog 1 (E. coli) (ftsj1), transcript variant X2, mRNA	No	No	Yes	Excluded
c26194_g4_i5_m.45767	2010	XM_022764948.1	PREDICTED: Seriola dumerili syntaxin-binding protein 4-like (LOC111236272), mRNA	No	No	Yes	Excluded
c26207_g2_i7_m.45930	2658	XM_014024685.1	PREDICTED: Austrofundulus limnaeus exocyst complex component 2 (exoc2), mRNA	No	No	Yes	Excluded
c26211_g2_i3_m.46001	1704	XM_003455688.5	PREDICTED: Oreochromis niloticus solute carrier family 30 member 6 (slc30a6), mRNA	No	No	No
c26220_g6_i1_m.46076	1887	XM_022746772.1	PREDICTED: Seriola dumerili transketolase-like (LOC111222878), mRNA	No	No	Yes	Excluded
c26254_g1_i3_m.46434	7464	XM_008304821.1	PREDICTED: Stegastes partitus spectrin, alpha, non-erythrocytic 1 (sptan1), transcript variant X5, mRNA	No	No	Yes	Excluded
c26257_g1_i3_m.46470	1698	XR_002761440.1	PREDICTED: Seriola lalandi dorsalis cytochrome b5 reductase 4 (LOC111664427), transcript variant X2, misc_RNA	No	No	Yes	Excluded
c26274_g1_i1_m.46690	3026	XM_005812474.2	PREDICTED: Xiphophorus maculatus karyopherin subunit beta 1 (kpnb1), mRNA	No	No	No
c26279_g1_i1_m.46713	1143	XM_024298919.1	PREDICTED: Oryzias melastigma dematin-like (LOC112162916), mRNA	No	No	No
c26295_g8_i4_m.46912	525	XM_008291512.1	PREDICTED: Stegastes partitus mediator of RNA polymerase II transcription subunit 13-like (LOC103364401), mRNA	No	No	Yes	Excluded
c26385_g1_i1_m.47678	594	XM_008290544.1	PREDICTED: Stegastes partitus heat shock protein beta-1-like (LOC103363690), partial mRNA	No	No	Yes	Excluded
c26415_g1_i1_m.47966	582	XM_017415545.2	PREDICTED: Kryptolebias marmoratus visinin-like (LOC108235503), mRNA	No	No	Yes	Excluded
c26461_g1_i3_m.48340	1761	XM_022744116.1	PREDICTED: Seriola dumerili phosphatidylinositide phosphatase SAC1-B (LOC111220862), mRNA	No	No	No
c26476_g3_i1_m.48500	1281	XM_023276764.1	PREDICTED: Amphiprion ocellaris tubulin alpha chain (LOC111572890), mRNA	No	No	Yes	Excluded
c26489_g4_i1_m.48557	1338	XM_023267122.1	PREDICTED: Amphiprion ocellaris tubulin beta-1 chain (LOC111566510), mRNA	No	No	Yes	Excluded
c26576_g1_i1_m.49459	1129	XM_004575685.2	PREDICTED: Maylandia zebra prohibitin-2 (LOC101465856), transcript variant X1, mRNA	No	No	Yes	Excluded
c26601_g2_i1_m.49729	1167	XM_017431684.2	PREDICTED: Kryptolebias marmoratus SET domain containing 3 (setd3), mRNA	No	No	Yes	Excluded
c26604_g1_i2_m.49742	1617	XM_012882131.2	PREDICTED: Fundulus heteroclitus ADP ribosylation factor GTPase activating protein 2 (arfgap2), transcript variant X2, mRNA	No	No	Yes	Excluded
c26613_g1_i3_m.49886	5343	XM_008304392.1	PREDICTED: Stegastes partitus nucleoporin 98kDa (nup98), transcript variant X4, mRNA	No	No	Yes	Excluded
c26631_g4_i2_m.50095	2928	XM_023953873.1	PREDICTED: Oryzias latipes microtubule-associated tumor suppressor 1 homolog (LOC101169996), transcript variant X6, mRNA	No	No	Yes	Excluded
c26633_g1_i1_m.50140	1182	XM_024265004.1	PREDICTED: Oryzias melastigma lysosomal acid lipase/cholesteryl ester hydrolase-like (LOC112141836), mRNA	No	No	Yes	Excluded
c26633_g1_i2_m.50142	1206	XM_004086775.4	PREDICTED: Oryzias latipes renalase, FAD dependent amine oxidase (rnls), transcript variant X1, mRNA	No	No	Yes	Excluded
c26784_g23_i1_m.51649	2028	XM_021584082.1	PREDICTED: Oncorhynchus mykiss calnexin-like (LOC110505104), transcript variant X4, mRNA	No	No	Yes	Excluded
c26792_g1_i1_m.51703	2061	XM_018683955.1	PREDICTED: Lates calcarifer succinate dehydrogenase complex flavoprotein subunit A (sdha), mRNA	No	No	Yes	Excluded
c26827_g1_i1_m.51930	1680	XR_002319217.1	PREDICTED: Boleophthalmus pectinirostris uncharacterized LOC110175177 (LOC110175177), ncRNA	No	No	Yes	Excluded
c26837_g1_i1_m.52063	1146	XM_008297371.1	PREDICTED: Stegastes partitus creatine kinase M-type (LOC103368860), mRNA	No	No	Yes	Excluded
c26837_g1_i6_m.52072	1146	XM_015947824.1	PREDICTED: Nothobranchius furzeri creatine kinase B-type (LOC107377899), mRNA	No	No	No
c26842_g3_i2_m.52108	2349	XM_015399978.1	PREDICTED: Cyprinodon variegatus zinc finger CCCH-type containing 11A (zc3h11a), mRNA	No	No	No
c26851_g1_i1_m.52237	5805	XM_018703506.1	PREDICTED: Lates calcarifer myosin heavy chain, fast skeletal muscle-like (LOC108901853), transcript variant X1, mRNA	No	No	Yes	Excluded
c26851_g2_i1_m.52243	1590	KT727924.1	Trachinotus ovatus elongation factor 1 alpha mRNA, complete cds	No	No	Yes	Excluded
c26858_g2_i3_m.52290	1482	XM_022200213.1	PREDICTED: Acanthochromis polyacanthus inositol hexakisphosphate kinase 2-like (LOC110955283), mRNA	No	No	Yes	Excluded
c26890_g18_i1_m.52656	837	XR_001808533.1	PREDICTED: Kryptolebias marmoratus heme-binding protein 1-like (LOC108234605), transcript variant X2, misc_RNA	No	No	Yes	Excluded
c26890_g24_i1_m.52692	882	XM_022190029.1	PREDICTED: Acanthochromis polyacanthus HLF, PAR bZIP transcription factor (hlf), mRNA	No	No	Yes	Excluded
c26905_g1_i3_m.52881	1011	XM_003457477.4	PREDICTED: Oreochromis niloticus Yip1 domain family member 3 (yipf3), mRNA	No	No	No
c26907_g1_i2_m.52913	2094	XM_023275778.1	PREDICTED: Amphiprion ocellaris digestive cysteine proteinase 2-like (LOC111572209), mRNA	No	No	Yes	Excluded
c27000_g2_i2_m.54042	1164	XM_022219913.1	PREDICTED: Acanthochromis polyacanthus serine/arginine-rich splicing factor 4-like (LOC110969755), transcript variant X1, mRNA	No	No	No
c27000_g3_i1_m.54057	504	XM_023284878.1	PREDICTED: Amphiprion ocellaris cofilin 1 (cfl1), mRNA	No	No	No
c27017_g1_i4_m.54203	1443	XM_017440991.2	PREDICTED: Kryptolebias marmoratus N-acylneuraminate cytidylyltransferase-like (LOC108250897), mRNA	No	No	Yes	Excluded
c27027_g1_i4_m.54380	2202	XM_008305382.1	PREDICTED: Stegastes partitus calpain-2 catalytic subunit-like (LOC103375176), mRNA	No	No	Yes	Excluded
c27034_g1_i3_m.54549	4782	XM_018662180.1	PREDICTED: Lates calcarifer pleckstrin and Sec7 domain containing (psd), transcript variant X3, mRNA	No	No	Yes	Excluded
c27046_g1_i8_m.54685	2373	XM_022757358.1	PREDICTED: Seriola dumerili semaphorin-4A-like (LOC111230577), mRNA	No	No	Yes	Excluded
c27079_g2_i1_m.55026	1083	XM_017429207.2	PREDICTED: Kryptolebias marmoratus pyruvate dehydrogenase E1 beta subunit (pdhb), mRNA	No	No	No
c27132_g2_i1_m.55625	1272	XM_023292318.1	PREDICTED: Amphiprion ocellaris presenilin-2-like (LOC111583303), transcript variant X3, mRNA	No	No	No
c27141_g3_i1_m.55850	1188	XM_006787187.1	PREDICTED: Neolamprologus brichardi testican-3-like (LOC102795640), transcript variant X2, mRNA	No	No	Yes	Excluded
c27147_g6_i1_m.55878	1050	XM_018683002.1	PREDICTED: Lates calcarifer guanine nucleotide-binding protein G(I)/G(S)/G(T) subunit beta-3-like (LOC108887531), transcript variant X1, mRNA	No	No	No
c27169_g3_i2_m.56180	1032	XM_008408250.1	PREDICTED: Poecilia reticulata ubiquinol-cytochrome-c reductase complex assembly factor 1 (LOC103464266), mRNA	No	No	Yes	Excluded
c27183_g1_i6_m.56334	3126	XM_019263652.1	PREDICTED: Larimichthys crocea kinesin family member C3 (kifc3), transcript variant X8, mRNA	No	No	Yes	Excluded
c27234_g11_i1_m.57178	1125	XM_023284328.1	PREDICTED: Amphiprion ocellaris RNA-binding protein Musashi homolog 1-like (LOC111577856), mRNA	No	No	Yes	Excluded
c27234_g18_i1_m.57195	1308	XM_022743690.1	PREDICTED: Seriola dumerili poly(rC)-binding protein 3-like (LOC111220573), mRNA	No	No	No
c27234_g4_i1_m.57161	1227	XM_008284318.1	PREDICTED: Stegastes partitus butyrophilin subfamily 1 member A1-like (LOC103359104), mRNA	No	No	No
c27248_g4_i1_m.57419	1227	XM_022214214.1	PREDICTED: Acanthochromis polyacanthus striatin-like (LOC110965249), mRNA	No	No	No
c27264_g2_i2_m.57625	906	XM_022748255.1	PREDICTED: Seriola dumerili collagen alpha-1(II) chain (LOC111223942), mRNA	No	No	Yes	Excluded
c27292_g1_i6_m.58000	990	XM_008420984.2	PREDICTED: Poecilia reticulata mitochondrial inner membrane protein COX18 (LOC103471791), transcript variant X2, mRNA	No	No	No
c27352_g1_i1_m.58939	537	XM_008396951.2	PREDICTED: Poecilia reticulata N(alpha)-acetyltransferase 20, NatB catalytic subunit (naa20), mRNA	No	No	No
c27373_g2_i4_m.59121	2358	XM_021311619.1	PREDICTED: Fundulus heteroclitus GRAM domain containing 1A (gramd1a), mRNA	No	No	Yes	Excluded
c27401_g7_i1_m.59666	855	XM_022744407.1	PREDICTED: Seriola dumerili tropomyosin beta chain (LOC111221082), transcript variant X4, mRNA	No	No	No
c27404_g10_i1_m.59778	717	XM_018685587.1	PREDICTED: Lates calcarifer ubiquitin-conjugating enzyme E2 E1-like (LOC108889222), mRNA	No	No	Yes	Excluded
c27412_g1_i3_m.59951	4281	XM_008300425.1	PREDICTED: Stegastes partitus leucine rich repeat containing 16B (lrrc16b), mRNA	No	No	Yes	Excluded
c27475_g1_i2_m.60894	3126	XM_024294502.1	PREDICTED: Oryzias melastigma rho GTPase-activating protein 20-like (LOC112160125), transcript variant X2, mRNA	No	No	Yes	Excluded
c27481_g5_i2_m.60979	2328	XM_024263861.1	PREDICTED: Oryzias melastigma mitofusin 2 (mfn2), mRNA	No	No	Yes	Excluded
c27497_g10_i2_m.61286	2355	XM_008281890.1	PREDICTED: Stegastes partitus amyloid beta A4 protein (LOC103357360), transcript variant X1, mRNA	No	No	No
c27497_g11_i1_m.61283	2169	XM_022195848.1	PREDICTED: Acanthochromis polyacanthus amyloid beta A4 protein-like (LOC110952342), transcript variant X2, mRNA	No	No	Yes	Excluded
c27501_g2_i3_m.61351	867	XM_012859113.2	PREDICTED: Fundulus heteroclitus sodium/potassium-transporting ATPase subunit beta-2-like (LOC105923218), mRNA	No	No	No
c27512_g16_i1_m.61564	1440	XM_010750789.2	PREDICTED: Larimichthys crocea gamma-enolase (LOC104935007), transcript variant X2, mRNA	No	No	Yes	Excluded
c27512_g4_i2_m.61525	1602	XM_012853591.2	PREDICTED: Fundulus heteroclitus IK cytokine, down-regulator of HLA II (ik), mRNA	No	No	No
c27521_g16_i1_m.61742	2091	XM_018686543.1	PREDICTED: Lates calcarifer staufen double-stranded RNA binding protein 1 (stau1), transcript variant X1, mRNA	No	No	Yes	Excluded
c27545_g1_i2_m.62073	2889	XM_015002627.1	PREDICTED: Poecilia mexicana RAB3 GTPase activating protein catalytic subunit 1 (rab3gap1), mRNA	No	No	No
c27562_g18_i4_m.62408	852	XM_008292781.1	PREDICTED: Stegastes partitus poly(A) binding protein, nuclear 1 (pabpn1), transcript variant X1, mRNA	No	No	Yes	Excluded
c27593_g2_i6_m.63006	1533	XM_008436362.2	PREDICTED: Poecilia reticulata leucine-rich repeat flightless-interacting protein 2-like (LOC103481083), transcript variant X2, mRNA	No	No	Yes	Excluded
c27598_g2_i2_m.63040	1761	XM_023426337.1	PREDICTED: Seriola lalandi dorsalis tweety family member 1 (ttyh1), transcript variant X1, mRNA	No	No	Yes	Excluded
c276_g1_i2_m.252	618	XM_014032456.1	PREDICTED: Austrofundulus limnaeus ribosomal protein L9 (rpl9), transcript variant X1, mRNA	No	No	Yes	Excluded
c27619_g1_i8_m.63534	3435	XM_008434680.2	PREDICTED: Poecilia reticulata SMG7, nonsense mediated mRNA decay factor (smg7), transcript variant X2, mRNA	No	No	Yes	Excluded
c27624_g12_i1_m.63605	738	XM_015956889.1	PREDICTED: Nothobranchius furzeri glutamine synthetase (LOC107383951), mRNA	No	No	No
c27654_g16_i1_m.64203	1260	XM_023273680.1	PREDICTED: Amphiprion ocellaris basic leucine zipper and W2 domain-containing protein 1-A (LOC111570751), mRNA	No	No	Yes	Excluded
c27659_g1_i4_m.64320	1017	XM_023418576.1	PREDICTED: Seriola lalandi dorsalis dysbindin-A-like (LOC111664109), mRNA	No	No	Yes	Excluded
c27684_g13_i1_m.64740	678	XM_018698700.1	PREDICTED: Lates calcarifer serotonin N-acetyltransferase-like (LOC108898703), transcript variant X3, mRNA	No	No	No
c27697_g1_i1_m.64966	702	XM_014000345.1	PREDICTED: Austrofundulus limnaeus dehydrogenase/reductase SDR family member 11-like (LOC106511588), mRNA	No	No	Yes	Excluded
c277_g1_i1_m.253	357	XM_023408758.1	PREDICTED: Seriola lalandi dorsalis gamma-crystallin N-A-like (LOC111656861), mRNA	No	No	No
c27702_g1_i1_m.65037	4413	XM_018687210.1	PREDICTED: Lates calcarifer serine/threonine-protein kinase WNK4-like (LOC108890345), mRNA	No	No	Yes	Excluded
c27713_g5_i4_m.65371	2079	XM_012854349.2	PREDICTED: Fundulus heteroclitus nemo like kinase (nlk), mRNA	No	No	Yes	Excluded
c27713_g9_i2_m.65431	1434	XM_022220353.1	PREDICTED: Acanthochromis polyacanthus matrin-3-like (LOC110970138), transcript variant X2, mRNA	No	No	Yes	Excluded
c27716_g3_i2_m.65549	1875	XM_022222714.1	PREDICTED: Acanthochromis polyacanthus DEAD-box helicase 31 (ddx31), transcript variant X2, mRNA	No	No	No
c27718_g2_i3_m.65644	5277	XM_022748161.1	PREDICTED: Seriola dumerili ubiquitin protein ligase E3 component n-recognin 2 (ubr2), transcript variant X4, mRNA	No	No	Yes	Excluded
c27729_g1_i5_m.65920	1416	XM_024286167.1	PREDICTED: Oryzias melastigma UBX domain protein 4 (ubxn4), transcript variant X2, mRNA	No	No	No
c27740_g1_i14_m.66184	1023	XM_017437647.2	PREDICTED: Kryptolebias marmoratus leucine rich repeat containing 57 (lrrc57), transcript variant X2, mRNA	No	No	No
c27740_g1_i3_m.66144	1008	XM_015374886.1	PREDICTED: Cyprinodon variegatus leucine rich repeat containing 57 (lrrc57), transcript variant X2, mRNA	No	No	No
c27757_g3_i2_m.66491	2019	XM_023422575.1	PREDICTED: Seriola lalandi dorsalis lactase-like protein (LOC111667014), transcript variant X1, mRNA	No	No	Yes	Excluded
c27764_g1_i1_m.66607	4833	XM_008294347.1	PREDICTED: Stegastes partitus interphotoreceptor matrix proteoglycan 2-like (LOC103366578), mRNA	No	No	Yes	Excluded
c27778_g2_i1_m.66979	2307	XM_023278079.1	PREDICTED: Amphiprion ocellaris catenin beta-1-like (LOC111573771), mRNA	No	No	Yes	Excluded
c27805_g6_i4_m.67519	2037	XM_005944779.2	PREDICTED: Haplochromis burtoni syntaxin binding protein 4 (stxbp4), transcript variant X4, mRNA	No	No	Yes	Excluded
c27819_g4_i1_m.67784	750	XM_012860313.2	PREDICTED: Fundulus heteroclitus tropomyosin alpha-4 chain (LOC105924491), transcript variant X1, mRNA	No	No	No
c27819_g6_i6_m.67800	2211	XM_008282503.1	PREDICTED: Stegastes partitus NADH dehydrogenase (ubiquinone) Fe-S protein 1, 75kDa (NADH-coenzyme Q reductase) (ndufs1), transcript variant X1, mRNA	No	No	Yes	Excluded
c27863_g3_i1_m.68857	1425	XM_008287139.1	PREDICTED: Stegastes partitus HtrA serine peptidase 1 (htra1), mRNA	No	No	Yes	Excluded
c27873_g6_i1_m.69131	906	XM_022219746.1	PREDICTED: Acanthochromis polyacanthus heterogeneous nuclear ribonucleoprotein A0-like (LOC110969629), mRNA	No	No	Yes	Excluded
c27880_g19_i2_m.69362	1416	XM_019265698.1	PREDICTED: Larimichthys crocea BUB3-interacting and GLEBS motif-containing protein ZNF207 (LOC104929840), transcript variant X1, mRNA	No	No	Yes	Excluded
c27884_g4_i1_m.69408	13149	XM_023277443.1	PREDICTED: Amphiprion ocellaris dynein cytoplasmic 1 heavy chain 1 (dync1h1), transcript variant X1, mRNA	No	No	Yes	Excluded
c27933_g4_i4_m.70242	555	XM_023404978.1	PREDICTED: Seriola lalandi dorsalis gamma-crystallin M3-like (LOC111654100), mRNA	No	No	Yes	Excluded
c27933_g4_i6_m.70244	579	XM_018690659.1	PREDICTED: Lates calcarifer gamma-crystallin M3-like (LOC108892882), mRNA	No	No	Yes	Excluded
c27933_g4_i8_m.70248	537	XM_018704288.1	PREDICTED: Lates calcarifer gamma-crystallin M1 (LOC108902435), mRNA	No	No	Yes	Excluded
c27941_g1_i2_m.70295	2106	XM_008304715.1	PREDICTED: Stegastes partitus heat shock 70kDa protein 9 (mortalin) (hspa9), mRNA	No	No	Yes	Excluded
c27953_g1_i2_m.70529	1605	XM_022750657.1	PREDICTED: Seriola dumerili LARGE xylosyl- and glucuronyltransferase 2 (LOC111225650), mRNA	No	No	Yes	Excluded
c27971_g1_i2_m.71118	1332	XM_017415685.2	PREDICTED: Kryptolebias marmoratus rab GDP dissociation inhibitor beta-like (LOC108235581), mRNA	No	No	Yes	Excluded
c27984_g3_i7_m.71376	2871	XM_008304285.1	PREDICTED: Stegastes partitus G patch domain containing 8 (gpatch8), transcript variant X5, mRNA	No	No	Yes	Excluded
c28003_g11_i2_m.71737	2400	XM_014978403.1	PREDICTED: Poecilia mexicana phosphatidylinositol 4-kinase beta-like (LOC106911596), transcript variant X2, mRNA	No	No	Yes	Excluded
c28032_g1_i5_m.72499	948	XM_023285312.1	PREDICTED: Amphiprion ocellaris arginine/serine-rich protein 1-like (LOC111578476), mRNA	No	No	Yes	Excluded
c28048_g6_i5_m.72893	2820	XM_012859203.2	PREDICTED: Fundulus heteroclitus unc-5 netrin receptor B (unc5b), transcript variant X1, mRNA	No	No	Yes	Excluded
c28073_g2_i1_m.73256	2400	XM_022740609.1	PREDICTED: Seriola dumerili integrin subunit beta 5 (itgb5), mRNA	No	No	Yes	Excluded
c28077_g5_i7_m.73336	1008	XM_024281620.1	PREDICTED: Oryzias melastigma protein phosphatase 6 regulatory subunit 3 (ppp6r3), transcript variant X3, mRNA	No	No	No
c28082_g1_i2_m.73440	2019	XM_024277311.1	PREDICTED: Oryzias melastigma ATP-binding cassette sub-family G member 1-like (LOC112149549), transcript variant X1, mRNA	No	No	No
c28082_g1_i2_m.73441	1002	XM_024277311.1	PREDICTED: Oryzias melastigma ATP-binding cassette sub-family G member 1-like (LOC112149549), transcript variant X1, mRNA	Yes	No	No	Excluded
c28084_g7_i1_m.73498	2055	XM_024259136.1	PREDICTED: Oryzias melastigma striatin 3 (strn3), mRNA	No	No	Yes	Excluded
c28084_g9_i2_m.73504	1677	XM_023949616.1	PREDICTED: Oryzias latipes jumonji domain containing 1C (jmjd1c), transcript variant X3, mRNA	No	No	No
c28084_g9_i3_m.73507	2130	XM_019271285.1	PREDICTED: Larimichthys crocea jumonji domain containing 1C (jmjd1c), transcript variant X2, mRNA	No	No	No
c28086_g2_i9_m.73586	3084	XM_017425804.2	PREDICTED: Kryptolebias marmoratus 2-oxoglutarate dehydrogenase, mitochondrial (LOC108241554), transcript variant X4, mRNA	No	No	Yes	Excluded
c28091_g4_i1_m.73690	1272	XM_012853912.2	PREDICTED: Fundulus heteroclitus betaine--homocysteine S-methyltransferase 1 (LOC105918759), mRNA	No	No	Yes	Excluded
c28092_g3_i1_m.73715	5040	XM_008284839.1	PREDICTED: Stegastes partitus clathrin, heavy chain (Hc) (cltc), transcript variant X1, mRNA	No	No	Yes	Excluded
c28105_g2_i1_m.74026	1434	XM_014001760.1	PREDICTED: Austrofundulus limnaeus cadherin, EGF LAG seven-pass G-type receptor 3 (celsr3), transcript variant X5, mRNA	No	No	Yes	Excluded
c28105_g6_i2_m.74038	1197	XM_017441601.2	PREDICTED: Kryptolebias marmoratus S-arrestin-like (LOC108251342), transcript variant X2, mRNA	No	No	No
c28105_g7_i3_m.74042	1281	XM_025002807.1	PREDICTED: Kryptolebias marmoratus S-arrestin-like (LOC108250982), transcript variant X4, mRNA	No	No	No
c28113_g4_i1_m.74264	543	KP899071.1	Paralichthys olivaceus DEAD (Asp-Glu-Ala-Asp) box helicase 5-1b (DDX5-1) mRNA, complete cds, alternatively spliced	No	No	No
c28113_g5_i1_m.74269	1299	KP899073.1	Paralichthys olivaceus DEAD (Asp-Glu-Ala-Asp) box helicase 5-2b (DDX5-2) mRNA, complete cds, alternatively spliced	No	No	No
c28113_g5_i1_m.74270	489	KP899073.1	Paralichthys olivaceus DEAD (Asp-Glu-Ala-Asp) box helicase 5-2b (DDX5-2) mRNA, complete cds, alternatively spliced	Yes	No	No	Excluded
c28123_g3_i17_m.74680	2148	XM_008281951.1	PREDICTED: Stegastes partitus LIM domain 7 (lmo7), mRNA	No	No	Yes	Excluded
c28137_g7_i1_m.75019	1425	XR_002278649.1	PREDICTED: Labrus bergylta dual specificity tyrosine-phosphorylation-regulated kinase 1B-like (LOC109999515), transcript variant X2, misc_RNA	No	No	Yes	Excluded
c28154_g1_i2_m.75359	4509	XM_011618080.1	PREDICTED: Takifugu rubripes alpha-2-macroglobulin-like protein 1 (LOC101070853), mRNA	No	No	Yes	Excluded
c28164_g10_i2_m.75639	675	XM_021314032.1	PREDICTED: Fundulus heteroclitus eukaryotic translation elongation factor 1 beta 2 (eef1b2), mRNA	No	No	No
c28164_g6_i6_m.75626	1353	XM_012858447.2	PREDICTED: Fundulus heteroclitus protein NDRG3-like (LOC105922538), transcript variant X3, mRNA	No	No	Yes	Excluded
c28165_g3_i1_m.75680	537	XM_021312886.1	PREDICTED: Fundulus heteroclitus cyclic nucleotide-gated cation channel beta-1 (LOC105920867), mRNA	No	No	Yes	Excluded
c28165_g3_i4_m.75697	3879	XM_021312886.1	PREDICTED: Fundulus heteroclitus cyclic nucleotide-gated cation channel beta-1 (LOC105920867), mRNA	No	No	Yes	Excluded
c28170_g2_i4_m.75897	1710	XM_008279067.1	PREDICTED: Stegastes partitus ribosomal protein S6 kinase, 90kDa, polypeptide 3 (rps6ka3), mRNA	No	No	Yes	Excluded
c28172_g6_i1_m.75971	735	XM_008303724.1	PREDICTED: Stegastes partitus 14-3-3 protein beta/alpha-1-like (LOC103373753), mRNA	No	No	Yes	Excluded
c28172_g8_i1_m.75975	768	XM_023407659.1	PREDICTED: Seriola lalandi dorsalis 14-3-3 protein epsilon (LOC111656080), mRNA	No	No	No
c28195_g1_i1_m.76770	888	XM_023341799.1	PREDICTED: Xiphophorus maculatus homeobox protein otx5-like (LOC102237335), mRNA	No	No	Yes	Excluded
c28197_g1_i1_m.76874	831	XM_008301992.1	PREDICTED: Stegastes partitus amyloid beta (A4) precursor protein-binding, family B, member 3 (apbb3), mRNA	No	No	No
c28197_g2_i1_m.76877	4938	XM_023417501.1	PREDICTED: Seriola lalandi dorsalis collagen alpha-5(IV) chain-like (LOC111663337), mRNA	No	No	Yes	Excluded
c28208_g13_i1_m.77049	2583	XM_008301538.1	PREDICTED: Stegastes partitus collagen alpha-1(I) chain-like (LOC103372024), transcript variant X2, mRNA	No	No	Yes	Excluded
c28208_g14_i1_m.77052	1755	XM_018666216.1	PREDICTED: Lates calcarifer collagen alpha-1(I) chain-like (LOC108876589), transcript variant X2, mRNA	No	No	Yes	Excluded
c28208_g15_i1_m.77055	4344	XM_022222159.1	PREDICTED: Acanthochromis polyacanthus collagen alpha-1(I) chain-like (LOC110971751), mRNA	No	No	Yes	Excluded
c28210_g1_i16_m.77172	2238	XM_025004687.1	PREDICTED: Kryptolebias marmoratus cohesin subunit SA-1-like (LOC108232417), mRNA	No	No	Yes	Excluded
c28241_g1_i5_m.78084	12066	XM_023332948.1	PREDICTED: Xiphophorus maculatus HECT and RLD domain containing E3 ubiquitin protein ligase family member 1 (herc1), transcript variant X7, mRNA	No	No	Yes	Excluded
c28249_g5_i1_m.78290	2331	XM_005812705.2	PREDICTED: Xiphophorus maculatus cullin 1 (cul1), mRNA	No	No	No
c28255_g10_i1_m.78618	1620	XM_022214974.1	PREDICTED: Acanthochromis polyacanthus 6-phosphofructo-2-kinase/fructose-2,6-biphosphatase 3 (pfkfb3), transcript variant X1, mRNA	No	No	Yes	Excluded
c28255_g18_i1_m.78652	651	XM_022209599.1	PREDICTED: Acanthochromis polyacanthus ribosomal protein S8 (rps8), mRNA	No	No	No
c28265_g13_i1_m.78911	2058	XM_008287552.1	PREDICTED: Stegastes partitus thimet oligopeptidase 1 (thop1), mRNA	No	No	Yes	Excluded
c28277_g18_i1_m.79529	1407	XM_015004631.1	PREDICTED: Poecilia mexicana BTB/POZ domain-containing protein KCTD12-like (LOC106928388), mRNA	No	No	No
c28287_g6_i1_m.79871	729	XM_023401651.1	PREDICTED: Seriola lalandi dorsalis retinoschisin-like (LOC111651652), mRNA	No	No	Yes	Excluded
c28309_g3_i1_m.80510	2187	XM_012874350.2	PREDICTED: Fundulus heteroclitus MAP/microtubule affinity-regulating kinase 3-like (LOC105934398), mRNA	No	No	Yes	Excluded
c28322_g2_i10_m.80891	2499	XM_008298890.1	PREDICTED: Stegastes partitus transmembrane protein 63B-like (LOC103369993), transcript variant X4, mRNA	No	No	Yes	Excluded
c28322_g2_i9_m.80885	2073	XM_008298890.1	PREDICTED: Stegastes partitus transmembrane protein 63B-like (LOC103369993), transcript variant X4, mRNA	No	No	Yes	Excluded
c28342_g1_i1_m.81520	1356	XM_019350145.2	PREDICTED: Oreochromis niloticus tubulin alpha-1B chain (LOC100691780), mRNA	No	No	Yes	Excluded
c28342_g2_i1_m.81522	840	XM_023261417.1	PREDICTED: Amphiprion ocellaris tubulin alpha-1B chain (LOC111562729), mRNA	No	No	Yes	Excluded
c28358_g6_i1_m.81852	1488	XM_018661451.1	PREDICTED: Lates calcarifer ATPase H+ transporting accessory protein 1 (atp6ap1), mRNA	No	No	Yes	Excluded
c28362_g7_i1_m.81961	624	XM_003456757.2	PREDICTED: Oreochromis niloticus nicotinamide riboside kinase 2 (LOC100693649), transcript variant X1, mRNA	No	No	No
c28368_g1_i2_m.82134	1770	XM_014030557.1	PREDICTED: Austrofundulus limnaeus negative regulator of ubiquitin-like proteins 1 (nub1), mRNA	No	No	Yes	Excluded
c28375_g1_i2_m.82383	4239	XM_008408863.2	PREDICTED: Poecilia reticulata nischarin (nisch), transcript variant X3, mRNA	No	No	Yes	Excluded
c28375_g5_i1_m.82409	1935	XM_010796331.1	PREDICTED: Notothenia coriiceps RAD50 interactor 1 (rint1), mRNA	No	No	No
c28403_g13_i2_m.83461	1170	XM_023953327.1	PREDICTED: Oryzias latipes proteasome 26S subunit, ATPase 6 (psmc6), mRNA	No	No	No
c28409_g11_i3_m.83695	4374	BT027892.1	Gasterosteus aculeatus clone CNB55-D11 mRNA sequence	No	No	Yes	Excluded
c28410_g2_i1_m.83767	5061	XM_014968182.1	PREDICTED: Poecilia mexicana kinase D-interacting substrate 220kDa (kidins220), transcript variant X2, mRNA	No	No	Yes	Excluded
c28421_g4_i1_m.84156	768	XM_022213538.1	PREDICTED: Acanthochromis polyacanthus LDL receptor related protein 2 (lrp2), mRNA	No	No	Yes	Excluded
c28434_g9_i1_m.84852	1101	XM_018690038.1	PREDICTED: Lates calcarifer KH domain-containing, RNA-binding, signal transduction-associated protein 1-like (LOC108892473), transcript variant X1, mRNA	No	No	No
c28450_g3_i3_m.85544	1788	XM_012857869.2	PREDICTED: Fundulus heteroclitus EYA transcriptional coactivator and phosphatase 3 (eya3), mRNA	No	No	Yes	Excluded
c28458_g10_i1_m.85928	1242	XM_022747724.1	PREDICTED: Seriola dumerili protein NDRG1-like (LOC111223534), transcript variant X2, mRNA	No	No	No
c28459_g1_i1_m.85973	2220	XM_022768029.1	PREDICTED: Seriola dumerili gelsolin-like (LOC111238489), transcript variant X1, mRNA	No	No	Yes	Excluded
c28462_g2_i1_m.86022	453	XM_024285188.1	PREDICTED: Oryzias melastigma retinal rod rhodopsin-sensitive cGMP 3',5'-cyclic phosphodiesterase subunit gamma (LOC112154329), transcript variant X3, mRNA	No	No	Yes	Excluded
c28469_g4_i1_m.86275	666	XM_005811786.3	PREDICTED: Xiphophorus maculatus sodium channel subunit beta-1-like (LOC102216442), mRNA	No	No	No
c28473_g7_i5_m.86573	5883	XM_022220952.1	PREDICTED: Acanthochromis polyacanthus echinoderm microtubule-associated protein-like 6 (LOC110970651), transcript variant X1, mRNA	No	No	Yes	Excluded
c28486_g4_i1_m.86998	1875	XM_018672288.1	PREDICTED: Lates calcarifer sodium/potassium-transporting ATPase subunit alpha-3 (LOC108880671), transcript variant X3, mRNA	No	No	Yes	Excluded
c28486_g7_i4_m.87028	2910	XM_022761537.1	PREDICTED: Seriola dumerili sodium/potassium-transporting ATPase subunit alpha-1 (LOC111233662), mRNA	No	No	Yes	Excluded
c28488_g8_i1_m.87066	909	XM_008297693.1	PREDICTED: Stegastes partitus syndecan binding protein (syntenin) 2 (sdcbp2), transcript variant X2, mRNA	No	No	No
c28489_g2_i15_m.87148	2439	CP020779.1	Oryzias latipes strain HNI chromosome 1	No	No	No
c28492_g1_i6_m.87227	1227	AY057457.2	Sander vitreus clone C1a2 major histocompatibility class I receptor mRNA, partial cds	No	No	Yes	Excluded
c28503_g9_i1_m.87750	7800	XM_025011176.1	PREDICTED: Kryptolebias marmoratus filamin-A-like (LOC108249180), transcript variant X6, mRNA	No	No	Yes	Excluded
c28507_g1_i10_m.87949	2172	XM_017303485.1	PREDICTED: Poecilia reticulata DIS3 like exosome 3'-5' exoribonuclease (dis3l), mRNA	No	No	Yes	Excluded
c28518_g4_i4_m.88447	12657	XM_008287467.1	PREDICTED: Stegastes partitus nesprin-1-like (LOC103361400), mRNA	No	No	Yes	Excluded
c28521_g3_i3_m.88583	2352	XM_005470066.4	PREDICTED: Oreochromis niloticus E74 like ETS transcription factor 2 (elf2), transcript variant X3, mRNA	No	No	Yes	Excluded
c28527_g10_i3_m.88807	5064	XM_008298914.1	PREDICTED: Stegastes partitus CDC42 binding protein kinase beta (DMPK-like) (cdc42bpb), transcript variant X2, mRNA	No	No	Yes	Excluded
c28538_g3_i1_m.89282	1773	XM_008297540.1	PREDICTED: Stegastes partitus cyclic nucleotide-gated cation channel beta-1-like (LOC103368978), mRNA	No	No	No
c28539_g14_i1_m.89373	360	XM_023415685.1	PREDICTED: Seriola lalandi dorsalis pancreatic progenitor cell differentiation and proliferation factor A-like (LOC111661964), mRNA	No	No	No
c28545_g1_i2_m.89465	7233	XM_021310573.1	PREDICTED: Fundulus heteroclitus spectrin beta chain, non-erythrocytic 1 (LOC105917595), mRNA	No	No	Yes	Excluded
c28546_g2_i4_m.89511	900	XM_024265046.1	PREDICTED: Oryzias melastigma ATPase family, AAA domain containing 1 (atad1), transcript variant X3, mRNA	No	No	Yes	Excluded
c28546_g2_i5_m.89524	1089	XM_024265046.1	PREDICTED: Oryzias melastigma ATPase family, AAA domain containing 1 (atad1), transcript variant X3, mRNA	No	No	Yes	Excluded
c28546_g3_i1_m.89480	1851	XM_018685268.1	PREDICTED: Lates calcarifer uncharacterized abhydrolase domain-containing protein DDB_G0269086-like (LOC108889003), transcript variant X2, mRNA	No	No	No
c28549_g4_i5_m.89593	1737	XM_018686956.1	PREDICTED: Lates calcarifer polypeptide N-acetylgalactosaminyltransferase 11 (galnt11), mRNA	No	No	No
c28550_g6_i1_m.89619	426	XM_008294419.1	PREDICTED: Stegastes partitus ribosomal protein L22 (rpl22), transcript variant X2, mRNA	No	No	No
c28552_g3_i1_m.89633	1224	XM_022764539.1	PREDICTED: Seriola dumerili voltage-dependent calcium channel subunit alpha-2/delta-4-like (LOC111235963), mRNA	No	No	Yes	Excluded
c28552_g3_i6_m.89652	2205	XM_022764539.1	PREDICTED: Seriola dumerili voltage-dependent calcium channel subunit alpha-2/delta-4-like (LOC111235963), mRNA	No	No	Yes	Excluded
c28556_g1_i1_m.89671	1485	XM_018683614.1	PREDICTED: Lates calcarifer secretogranin III (scg3), mRNA	No	No	Yes	Excluded
c28559_g1_i1_m.89676	615	XM_018701248.1	PREDICTED: Lates calcarifer ribosomal protein L15 (rpl15), mRNA	No	No	No
c28564_g1_i1_m.89682	945	XM_023284324.1	PREDICTED: Amphiprion ocellaris ribosomal protein lateral stalk subunit P0 (rplp0), transcript variant X1, mRNA	No	No	No
c28588_g1_i1_m.89695	591	XM_003443335.5	PREDICTED: Oreochromis niloticus crystallin beta A2 (cryba2), transcript variant X1, mRNA	No	No	No
c28626_g1_i1_m.89720	747	XM_017427584.2	PREDICTED: Kryptolebias marmoratus triosephosphate isomerase (LOC108242621), mRNA	No	No	No
c28639_g1_i1_m.89729	759	XM_008295963.1	PREDICTED: Stegastes partitus ATP synthase, H+ transporting, mitochondrial Fo complex, subunit B1 (atp5f1), mRNA	No	No	No
c28720_g1_i1_m.89785	471	XM_017433688.2	PREDICTED: Kryptolebias marmoratus ribosomal protein S27a (rps27a), mRNA	No	No	No
c28721_g1_i1_m.89787	1554	XM_022191281.1	PREDICTED: Acanthochromis polyacanthus interferon regulatory factor 2 binding protein 2 (irf2bp2), mRNA	No	No	Yes	Excluded
c28721_g1_i1_m.89788	990	XM_022191281.1	PREDICTED: Acanthochromis polyacanthus interferon regulatory factor 2 binding protein 2 (irf2bp2), mRNA	Yes	No	Yes	Excluded
c28978_g1_i1_m.89934	372	XM_022219789.1	PREDICTED: Acanthochromis polyacanthus ribosomal protein L35 (rpl35), mRNA	No	No	No
c29107_g1_i1_m.90009	372	XM_014982477.1	PREDICTED: Poecilia mexicana ribosomal protein S25 (rps25), mRNA	No	No	Yes	Excluded
c32681_g1_i1_m.90805	768	XM_022197871.1	PREDICTED: Acanthochromis polyacanthus proteasome subunit alpha 3 (psma3), mRNA	No	No	No
c32699_g1_i1_m.90826	447	XM_018660985.1	PREDICTED: Lates calcarifer ribosomal protein L31 (rpl31), mRNA	No	No	No
c32705_g1_i1_m.90829	903	XM_023416406.1	PREDICTED: Seriola lalandi dorsalis ribosomal protein SA (rpsa), mRNA	No	No	Yes	Excluded
c32724_g1_i1_m.90855	2427	XM_023294173.1	PREDICTED: Amphiprion ocellaris valosin containing protein (vcp), mRNA	No	No	Yes	Excluded
c32753_g1_i1_m.90882	507	XM_017427294.2	PREDICTED: Kryptolebias marmoratus ribosomal protein S12 (rps12), mRNA	No	No	No
c32825_g1_i1_m.90936	1200	XM_023265417.1	PREDICTED: Amphiprion ocellaris butyrophilin subfamily 3 member A3-like (LOC111565369), mRNA	No	No	No
c32869_g1_i1_m.90980	777	XM_020645219.1	PREDICTED: Labrus bergylta ribosomal protein L7 (rpl7), mRNA	No	No	Yes	Excluded
c33008_g1_i1_m.91058	990	XM_024269000.1	PREDICTED: Oryzias melastigma uncharacterized LOC112144452 (LOC112144452), mRNA	No	No	Yes	Excluded
c33133_g1_i1_m.91144	1461	XM_023409869.1	PREDICTED: Seriola lalandi dorsalis NADH dehydrogenase [ubiquinone] flavoprotein 1, mitochondrial (LOC111657622), mRNA	No	No	Yes	Excluded
c33205_g1_i1_m.91195	483	XM_015374605.1	PREDICTED: Cyprinodon variegatus 40S ribosomal protein S19 (LOC107084670), mRNA	No	No	No
c33477_g1_i1_m.91355	510	XM_004539392.3	PREDICTED: Maylandia zebra cytochrome c oxidase subunit 4 isoform 1, mitochondrial (LOC101473643), mRNA	No	No	Yes	Excluded
c33571_g1_i1_m.91399	594	XM_023267475.1	PREDICTED: Amphiprion ocellaris 60S ribosomal protein L19-like (LOC111566725), transcript variant X1, mRNA	No	No	Yes	Excluded
c33804_g1_i1_m.91544	501	XM_023281950.1	PREDICTED: Amphiprion ocellaris ribosomal protein L27a (rpl27a), mRNA	No	No	No
c34172_g1_i1_m.91767	843	XM_018678183.1	PREDICTED: Lates calcarifer eukaryotic translation initiation factor 3 subunit F (eif3f), mRNA	No	No	No
c3423_g1_i1_m.1679	1485	CR733825.2	Tetraodon nigroviridis full-length cDNA	No	No	Yes	Excluded
c3459_g1_i1_m.1731	1212	XM_024277199.1	PREDICTED: Oryzias melastigma SPT5 homolog, DSIF elongation factor subunit (supt5h), mRNA	No	No	Yes	Excluded
c3465_g1_i1_m.1739	486	XM_022208289.1	PREDICTED: Acanthochromis polyacanthus pleiotrophin (ptn), transcript variant X2, mRNA	No	No	No
c3484_g1_i1_m.1755	987	XM_023273594.1	PREDICTED: Amphiprion ocellaris transcription factor jun-B-like (LOC111570694), mRNA	No	No	No
c3495_g1_i1_m.1777	651	XM_022750700.1	PREDICTED: Seriola dumerili MARCKS-related protein-like (LOC111225685), mRNA	No	No	No
c3547_g1_i1_m.1835	405	XM_022747006.1	PREDICTED: Seriola dumerili fatty acid-binding protein, heart-like (LOC111223038), mRNA	No	No	No
c3702_g1_i1_m.1987	1323	XM_018679075.1	PREDICTED: Lates calcarifer beaded filament structural protein 2 (bfsp2), mRNA	No	No	Yes	Excluded
c3709_g1_i1_m.2000	7476	XM_017440401.2	PREDICTED: Kryptolebias marmoratus HECT domain E3 ubiquitin protein ligase 1 (hectd1), transcript variant X4, mRNA	No	No	Yes	Excluded
c3709_g1_i2_m.2010	7626	XM_011490136.3	PREDICTED: Oryzias latipes HECT domain E3 ubiquitin protein ligase 1 (hectd1), transcript variant X1, mRNA	No	No	No
c3717_g1_i1_m.2029	405	XM_022758790.1	PREDICTED: Seriola dumerili ribosomal protein L34 (rpl34), mRNA	No	No	Yes	Excluded
c3723_g2_i1_m.2038	417	XM_023296343.1	PREDICTED: Amphiprion ocellaris gamma-crystallin M2-like (LOC111586592), mRNA	No	No	Yes	Excluded
c3738_g1_i1_m.2056	450	XM_006805260.1	PREDICTED: Neolamprologus brichardi nucleoside diphosphate kinase A 2-like (LOC102782883), mRNA	No	No	No
c3743_g1_i1_m.2064	1086	XM_004074464.4	PREDICTED: Oryzias latipes NudC domain containing 3 (nudcd3), mRNA	No	No	Yes	Excluded
c3831_g2_i1_m.2172	444	XM_018687785.1	PREDICTED: Lates calcarifer hemoglobin subunit beta-1 (LOC108890776), mRNA	No	No	No
c3969_g1_i1_m.2261	1014	XM_020647746.1	PREDICTED: Labrus bergylta casein kinase 1 alpha 1 (csnk1a1), transcript variant X3, mRNA	No	No	No
c405_g1_i1_m.345	618	XM_014021652.1	PREDICTED: Austrofundulus limnaeus proteasome subunit beta 3 (psmb3), mRNA	No	No	Yes	Excluded
c4076_g1_i1_m.2373	648	XM_020096155.1	PREDICTED: Paralichthys olivaceus nascent polypeptide-associated complex alpha subunit (naca), transcript variant X8, mRNA	No	No	No
c42702_g1_i1_m.93530	1041	XM_023296106.1	PREDICTED: Amphiprion ocellaris neurogenic differentiation factor 1-like (LOC111586409), mRNA	No	No	No
c42706_g1_i1_m.93535	621	XM_022767405.1	PREDICTED: Seriola dumerili ribosomal protein L17 (rpl17), mRNA	No	No	No
c42714_g1_i1_m.93541	699	XM_022741731.1	PREDICTED: Seriola dumerili ribosomal protein L10a (rpl10a), mRNA	No	No	No
c42734_g1_i1_m.93566	1662	XM_018679467.1	PREDICTED: Lates calcarifer glucose-6-phosphate isomerase-like (LOC108885229), mRNA	No	No	Yes	Excluded
c42743_g1_i1_m.93582	591	XM_012879040.2	PREDICTED: Fundulus heteroclitus ChaC glutathione specific gamma-glutamylcyclotransferase 1 (chac1), mRNA	No	No	No
c42779_g1_i1_m.93611	504	XM_018691152.1	PREDICTED: Lates calcarifer superoxide dismutase 1, soluble (sod1), mRNA	No	No	No
c4278_g1_i1_m.2531	1434	XM_023279383.1	PREDICTED: Amphiprion ocellaris alpha-internexin-like (LOC111574675), mRNA	No	No	Yes	Excluded
c42819_g1_i1_m.93661	2076	XM_008280030.1	PREDICTED: Stegastes partitus heat shock cognate 71 kDa protein (LOC103356016), mRNA	No	No	Yes	Excluded
c42850_g1_i1_m.93680	522	XM_015056239.1	PREDICTED: Poecilia latipinna ribosomal protein S20 (rps20), mRNA	No	No	No
c42854_g1_i1_m.93686	1068	XM_014468921.2	PREDICTED: Xiphophorus maculatus apolipoprotein Eb-like (LOC102216911), mRNA	No	No	No
c42904_g1_i1_m.93725	504	XM_008300547.1	PREDICTED: Stegastes partitus gamma-crystallin M2-like (LOC103371282), partial mRNA	No	No	No
c42986_g1_i1_m.93773	1269	XM_008429787.2	PREDICTED: Poecilia reticulata F-box protein 9 (fbxo9), mRNA	No	No	No
c42991_g1_i1_m.93785	498	XM_008292503.1	PREDICTED: Stegastes partitus ribosomal protein L23a (rpl23a), mRNA	No	No	No
c42993_g1_i1_m.93788	552	CR711528.2	Tetraodon nigroviridis full-length cDNA	No	No	No
c43032_g1_i1_m.93821	432	XM_012866336.2	PREDICTED: Fundulus heteroclitus hemoglobin subunit alpha-1 (LOC105928822), mRNA	No	No	No
c43050_g1_i1_m.93832	525	XM_018702044.1	PREDICTED: Lates calcarifer ribosomal protein S11 (rps11), mRNA	No	No	No
c43146_g1_i1_m.93885	801	XM_005917237.2	PREDICTED: Haplochromis burtoni ribosomal protein L7a (rpl7a), mRNA	No	No	Yes	Excluded
c43217_g1_i1_m.93929	966	XM_022752138.1	PREDICTED: Seriola dumerili keratin, type I cytoskeletal 13-like (LOC111226842), mRNA	No	No	Yes	Excluded
c43220_g1_i1_m.93931	411	XM_018684701.1	PREDICTED: Lates calcarifer ribosomal protein L27 (rpl27), mRNA	No	No	No
c43223_g1_i1_m.93933	825	XM_024274870.1	PREDICTED: Oryzias melastigma ribosomal protein L6 (rpl6), transcript variant X2, mRNA	No	No	Yes	Excluded
c43287_g1_i1_m.93980	585	XM_023426297.1	PREDICTED: Seriola lalandi dorsalis ribosomal protein S9 (rps9), transcript variant X1, mRNA	No	No	No
c43453_g1_i1_m.94057	1146	XM_018676008.1	PREDICTED: Lates calcarifer creatine kinase B (ckb), transcript variant X1, mRNA	No	No	Yes	Excluded
c43617_g1_i1_m.94136	666	XM_008294597.1	PREDICTED: Stegastes partitus crystallin, gamma N (crygn), mRNA	No	No	Yes	Excluded
c4391_g1_i1_m.2587	597	XM_022754873.1	PREDICTED: Seriola dumerili peroxiredoxin-1 (LOC111228805), mRNA	No	No	No
c44422_g1_i1_m.94536	468	XM_019268460.1	PREDICTED: Larimichthys crocea 60S ribosomal protein L26 (LOC104924229), mRNA	No	No	No
c47103_g1_i1_m.95414	1551	KR400007.1	Siniperca chuatsi solute carrier family 3 member 2 mRNA, complete cds	No	No	Yes	Excluded
c52752_g1_i1_m.96224	513	XM_017423921.2	PREDICTED: Kryptolebias marmoratus tumor protein, translationally-controlled 1 (tpt1), mRNA	No	No	No
c52759_g1_i1_m.96235	528	XM_023409088.1	PREDICTED: Seriola lalandi dorsalis gamma-crystallin M2-like (LOC111657096), mRNA	No	No	No
c52767_g1_i1_m.96241	528	XM_017433913.2	PREDICTED: Kryptolebias marmoratus gamma-crystallin M2-like (LOC108246392), mRNA	No	No	No
c52774_g1_i1_m.96249	402	XM_022770395.1	PREDICTED: Seriola dumerili FAU, ubiquitin like and ribosomal protein S30 fusion (fau), mRNA	No	No	No
c52778_g1_i1_m.96251	1908	XM_008292065.1	PREDICTED: Stegastes partitus polyadenylate-binding protein 1-like (LOC103364803), mRNA	No	No	Yes	Excluded
c52783_g1_i1_m.96256	1245	XM_022192321.1	PREDICTED: Acanthochromis polyacanthus creatine kinase U-type, mitochondrial-like (LOC110949971), mRNA	No	No	Yes	Excluded
c52786_g1_i1_m.96258	1890	XM_023422760.1	PREDICTED: Seriola lalandi dorsalis sodium- and chloride-dependent taurine transporter-like (LOC111667154), mRNA	No	No	Yes	Excluded
c52793_g1_i1_m.96261	975	XM_015943647.1	PREDICTED: Nothobranchius furzeri succinate-CoA ligase, alpha subunit (suclg1), mRNA	No	No	Yes	Excluded
c52799_g1_i1_m.96268	486	XM_022739263.1	PREDICTED: Seriola dumerili ribosomal protein L32 (rpl32), mRNA	No	No	Yes	Excluded
c52825_g1_i1_m.96289	831	XM_018703823.1	PREDICTED: Lates calcarifer ribosomal protein S4, X-linked (rps4x), mRNA	No	No	No
c52826_g2_i1_m.96292	789	XM_023394116.1	PREDICTED: Seriola lalandi dorsalis beta-crystallin B2 (LOC111645068), transcript variant X1, mRNA	No	No	Yes	Excluded
c52839_g1_i1_m.96309	1326	XM_017416493.2	PREDICTED: Kryptolebias marmoratus cyclic AMP-dependent transcription factor ATF-4-like (LOC108236059), mRNA	No	No	No
c52847_g1_i1_m.96319	1401	XM_008295784.1	PREDICTED: Stegastes partitus enolase 1, (alpha) (eno1), transcript variant X1, mRNA	No	No	Yes	Excluded
c52858_g1_i1_m.96328	1014	XM_008295715.1	PREDICTED: Stegastes partitus annexin A1 (anxa1), mRNA	No	No	Yes	Excluded
c52897_g1_i1_m.96363	507	XM_023420169.1	PREDICTED: Seriola lalandi dorsalis gamma-crystallin M2-like (LOC111665238), transcript variant X2, mRNA	No	No	No
c52904_g1_i1_m.96369	2139	KJ765332.1	Siniperca chuatsi transferrin mRNA, complete cds	No	No	No
c52954_g1_i1_m.96404	351	XM_023290993.1	PREDICTED: Amphiprion ocellaris ribosomal protein L30 (rpl30), mRNA	No	No	No
c52959_g1_i1_m.96405	750	XM_023286819.1	PREDICTED: Amphiprion ocellaris ribosomal protein S6 (rps6), mRNA	No	No	No
c53050_g1_i1_m.96455	342	XM_023275389.1	PREDICTED: Amphiprion ocellaris ribosomal protein lateral stalk subunit P1 (rplp1), mRNA	No	No	No
c53123_g1_i1_m.96488	555	XM_008276185.1	PREDICTED: Stegastes partitus basic transcription factor 3 (btf3), transcript variant X1, mRNA	No	No	No
c53241_g1_i1_m.96560	477	XM_020623475.1	PREDICTED: Monopterus albus ribosomal protein L23 (rpl23), mRNA	No	No	No
c53254_g1_i1_m.96571	501	XM_023410282.1	PREDICTED: Seriola lalandi dorsalis ribosomal protein S10 (rps10), mRNA	No	No	No
c53380_g1_i1_m.96633	456	XM_023400373.1	PREDICTED: Seriola lalandi dorsalis ribosomal protein S13 (rps13), mRNA	No	No	No
c53388_g1_i1_m.96637	1128	XM_005940849.2	PREDICTED: Haplochromis burtoni NADH dehydrogenase (ubiquinone) 1 alpha subcomplex, 10, 42kDa (ndufa10), mRNA	No	No	Yes	Excluded
c53454_g1_i1_m.96668	456	XM_012853597.2	PREDICTED: Fundulus heteroclitus ribosomal protein S14 (rps14), transcript variant X2, mRNA	No	No	No
c53477_g1_i1_m.96687	393	XM_008317432.3	PREDICTED: Cynoglossus semilaevis ribosomal protein S15a (rps15a), mRNA	No	No	No
c54063_g1_i1_m.96949	1551	XM_023329097.1	PREDICTED: Xiphophorus maculatus histidyl-tRNA synthetase (hars), transcript variant X2, mRNA	No	No	Yes	Excluded
c54401_g1_i1_m.97091	420	XM_008298667.1	PREDICTED: Stegastes partitus ATP synthase, H+ transporting, mitochondrial Fo complex, subunit C3 (subunit 9) (atp5g3), mRNA	No	No	No
c54650_g1_i1_m.97182	348	XM_008280253.1	PREDICTED: Stegastes partitus ribosomal protein, large, P2 (rplp2), mRNA	No	No	No
c54771_g1_i1_m.97232	414	XM_015009012.1	PREDICTED: Poecilia mexicana ribosomal protein L28 (rpl28), transcript variant X1, mRNA	No	No	No
c5742_g1_i1_m.3136	897	XM_008276238.1	PREDICTED: Stegastes partitus ADP/ATP translocase 3-like (LOC103353321), mRNA	No	No	Yes	Excluded
c5751_g1_i1_m.3147	1854	XM_018661072.1	PREDICTED: Lates calcarifer retinol-binding protein 3-like (LOC108873049), mRNA	No	No	Yes	Excluded
c5758_g1_i1_m.3167	1065	CP020671.1	Oryzias latipes strain Hd-rR chromosome 7 sequence	No	No	No
c5761_g1_i1_m.3171	345	CP020800.1	Oryzias latipes strain HNI chromosome 22	No	No	No
c5766_g1_i1_m.3179	1158	XM_023277183.1	PREDICTED: Amphiprion ocellaris ribosomal protein L4 (rpl4), mRNA	No	No	Yes	Excluded
c5773_g1_i1_m.3184	531	XM_017423693.1	PREDICTED: Kryptolebias marmoratus F-box only protein 2-like (LOC108240314), mRNA	No	No	No
c5999_g1_i1_m.3292	1395	XM_008287688.1	PREDICTED: Stegastes partitus clusterin-like protein 1 (LOC103361571), mRNA	No	No	Yes	Excluded
c61491_g1_i1_m.98442	525	XM_023269578.1	PREDICTED: Amphiprion ocellaris leucine rich repeat containing 20 (lrrc20), mRNA	No	No	Yes	Excluded
c61494_g2_i1_m.98446	474	XM_018702455.1	PREDICTED: Lates calcarifer ribosomal protein L24 (rpl24), mRNA	No	No	No
c61513_g1_i1_m.98458	1371	XM_023264539.1	PREDICTED: Amphiprion ocellaris eukaryotic translation initiation factor 3 subunit E-A-like (LOC111564750), mRNA	No	No	Yes	Excluded
c61514_g1_i1_m.98459	417	XM_022204878.1	PREDICTED: Acanthochromis polyacanthus cellular retinoic acid binding protein 1 (crabp1), mRNA	No	No	No
c61526_g1_i1_m.98467	966	XM_008303046.1	PREDICTED: Stegastes partitus glycogenin 1 (gyg1), transcript variant X2, mRNA	No	No	No
c61545_g1_i1_m.98489	1347	XM_022759940.1	PREDICTED: Seriola dumerili eukaryotic translation elongation factor 1 gamma (eef1g), mRNA	No	No	No
c61572_g1_i1_m.98511	810	XM_017417246.2	PREDICTED: Kryptolebias marmoratus ES1 protein, mitochondrial (LOC108236540), mRNA	No	No	No
c61588_g1_i1_m.98522	1383	XM_008306940.1	PREDICTED: Stegastes partitus ornithine decarboxylase 1 (odc1), mRNA	No	No	Yes	Excluded
c61608_g1_i1_m.98537	1611	XM_023289915.1	PREDICTED: Amphiprion ocellaris chaperonin containing TCP1 subunit 4 (cct4), mRNA	No	No	No
c61637_g1_i1_m.98560	495	AB042044.1	Cypselurus agoo mRNA for myosin light chain 3, complete cds	No	No	No
c61668_g1_i1_m.98579	423	XM_023278105.1	PREDICTED: Amphiprion ocellaris gamma-crystallin M2-like (LOC111573761), mRNA	No	No	No
c61670_g1_i1_m.98582	759	XM_015972508.1	PREDICTED: Nothobranchius furzeri uncharacterized LOC107393895 (LOC107393895), mRNA	No	No	No
c61673_g1_i1_m.98587	591	XM_018670394.1	PREDICTED: Lates calcarifer purpurin-like (LOC108879201), transcript variant X1, mRNA	No	No	No
c61703_g1_i1_m.98603	594	XM_015015019.1	PREDICTED: Poecilia latipinna guanylate cyclase activator 1B (guca1b), mRNA	No	No	No
c61844_g1_i1_m.98682	462	XM_024281041.1	PREDICTED: Oryzias melastigma ribosomal protein S17 (rps17), transcript variant X1, mRNA	No	No	Yes	Excluded
c61860_g1_i1_m.98693	522	XM_012870097.2	PREDICTED: Fundulus heteroclitus protamine-like protein (LOC105931421), mRNA	No	No	Yes	Excluded
c61884_g1_i1_m.98705	1089	KP099197.1	Cololabis saira clone samma-s1 opsin SWS1 mRNA, complete cds	No	No	No
c61996_g1_i1_m.98763	1092	XM_008303896.1	PREDICTED: Stegastes partitus fructose-bisphosphate aldolase A (LOC103373891), mRNA	No	No	No
c62021_g1_i1_m.98780	741	XM_008294685.1	PREDICTED: Stegastes partitus integral membrane protein 2A (itm2a), mRNA	No	No	No
c62353_g1_i1_m.98990	573	XM_022745926.1	PREDICTED: Seriola dumerili peroxiredoxin 5 (prdx5), mRNA	No	No	No
c626_g1_i1_m.508	342	KU356785.1	Centropyge joculator voucher 369 18S ribosomal RNA gene, internal transcribed spacer 1, 5.8S ribosomal RNA gene, internal transcribed spacer 2, and 28S ribosomal RNA gene, complete sequence	No	No	No
c62658_g1_i1_m.99125	738	XM_017437003.2	PREDICTED: Kryptolebias marmoratus peptidylprolyl isomerase B (ppib), mRNA	No	No	Yes	Excluded
c6633_g1_i2_m.3518	615	XM_022740656.1	PREDICTED: Seriola dumerili crystallin gamma S (crygs), mRNA	No	No	Yes	Excluded
c6939_g1_i1_m.3732	549	XM_003455886.4	PREDICTED: Oreochromis niloticus gamma-crystallin M2 (LOC100699157), mRNA	No	No	No
c6991_g1_i1_m.3812	1626	XM_023289005.1	PREDICTED: Amphiprion ocellaris chaperonin containing TCP1 subunit 5 (cct5), mRNA	No	No	No
c7029_g1_i1_m.3857	1647	XM_007542399.2	PREDICTED: Poecilia formosa nuclear receptor coactivator 4 (ncoa4), transcript variant X3, mRNA	No	No	No
c71437_g1_i1_m.100907	702	XM_018678399.1	PREDICTED: Lates calcarifer phosducin-like (LOC108884491), mRNA	No	No	Yes	Excluded
c71443_g1_i1_m.100910	1053	XM_018686712.1	PREDICTED: Lates calcarifer guanine nucleotide-binding protein G(t) subunit alpha-1-like (LOC108889984), mRNA	No	No	Yes	Excluded
c71459_g1_i1_m.100921	882	XM_014334568.1	PREDICTED: Haplochromis burtoni ribosomal protein S2 (rps2), mRNA	No	No	Yes	Excluded
c71460_g1_i1_m.100923	501	XM_012859256.2	PREDICTED: Fundulus heteroclitus cofilin-2 (LOC105923341), mRNA	No	No	No
c71461_g1_i1_m.100924	465	XM_022756853.1	PREDICTED: Seriola dumerili V-type proton ATPase 16 kDa proteolipid subunit (LOC111230201), mRNA	No	No	Yes	Excluded
c71476_g1_i1_m.100930	522	XM_005459590.4	PREDICTED: Oreochromis niloticus lens fiber membrane intrinsic protein (LOC100696479), transcript variant X1, mRNA	No	No	No
c71494_g1_i1_m.100941	1041	XM_008293903.1	PREDICTED: Stegastes partitus serine/threonine-protein phosphatase PP1-beta catalytic subunit (LOC103366237), mRNA	No	No	Yes	Excluded
c71512_g1_i1_m.100957	384	XM_004077502.4	PREDICTED: Oryzias latipes cytochrome c oxidase subunit 5B, mitochondrial (LOC101174857), mRNA	No	No	No
c71548_g1_i1_m.100990	441	XM_003452049.5	PREDICTED: Oreochromis niloticus ribosomal protein S16 (rps16), mRNA	No	No	No
c71553_g1_i1_m.100996	1257	XM_017426939.2	PREDICTED: Kryptolebias marmoratus actin-related protein 3 (LOC108242216), mRNA	No	No	Yes	Excluded
c71618_g1_i1_m.101048	639	XM_014411289.2	PREDICTED: Maylandia zebra ribosomal protein S7 (rps7), mRNA	No	No	No
c71706_g1_i1_m.101093	387	XM_012879987.2	PREDICTED: Fundulus heteroclitus ubiquitin A-52 residue ribosomal protein fusion product 1 (uba52), mRNA	No	No	No
c71868_g1_i1_m.101194	525	XM_008300534.1	PREDICTED: Stegastes partitus beta-crystallin S-1-like (LOC103371273), mRNA	No	No	No
c71892_g1_i1_m.101207	537	XM_005940949.1	PREDICTED: Haplochromis burtoni ribosomal protein L11 (rpl11), mRNA	No	No	No
c71900_g1_i1_m.101211	333	XM_008276666.1	PREDICTED: Stegastes partitus cytochrome c oxidase subunit 6A, mitochondrial (LOC103353613), mRNA	No	No	No
c7196_g1_i1_m.4057	765	XM_014025157.1	PREDICTED: Austrofundulus limnaeus ribosomal protein S3 (rps3), mRNA	No	No	No
c71993_g1_i1_m.101252	1068	XM_004540890.3	PREDICTED: Maylandia zebra receptor for activated C kinase 1 (rack1), mRNA	No	No	No
c72006_g1_i1_m.101270	387	XM_008296115.1	PREDICTED: Stegastes partitus ribosomal protein S26 (rps26), mRNA	No	No	Yes	Excluded
c7233_g1_i1_m.4100	540	XM_023404964.1	PREDICTED: Seriola lalandi dorsalis gamma-crystallin 2-like (LOC111654089), mRNA	No	No	No
c736_g1_i2_m.607	1065	XM_018673124.1	PREDICTED: Lates calcarifer family with sequence similarity 43 member A (fam43a), mRNA	No	No	No
c7449_g1_i1_m.4155	546	XM_024261878.1	PREDICTED: Oryzias melastigma caveolin-1 (LOC112139177), mRNA	No	No	No
c7477_g1_i1_m.4165	831	XM_008303142.1	PREDICTED: Stegastes partitus adenylate kinase 2 (ak2), transcript variant X2, mRNA	No	No	Yes	Excluded
c7642_g1_i1_m.4222	819	XM_023408242.1	PREDICTED: Seriola lalandi dorsalis small nuclear ribonucleoprotein polypeptides B and B1 (snrpb), mRNA	No	No	Yes	Excluded
c7753_g1_i1_m.4264	663	XM_018679924.1	PREDICTED: Lates calcarifer beta-crystallin B1-like (LOC108885542), mRNA	No	No	Yes	Excluded
c8083_g1_i1_m.4445	351	XM_014001160.1	PREDICTED: Austrofundulus limnaeus beta-2-microglobulin-like (LOC106512568), mRNA	No	No	No
c8315_g1_i1_m.4574	1344	XM_008289895.1	PREDICTED: Stegastes partitus GDP dissociation inhibitor 2 (gdi2), mRNA	No	No	Yes	Excluded
c8356_g1_i1_m.4590	1086	XM_008277709.1	PREDICTED: Stegastes partitus dual specificity protein kinase CLK4-like (LOC103354367), transcript variant X2, mRNA	No	No	No
c8898_g1_i1_m.4831	1092	XM_008278872.1	PREDICTED: Stegastes partitus decorin (dcn), mRNA	No	No	Yes	Excluded
c8966_g1_i1_m.4918	2658	XM_008289643.1	PREDICTED: Stegastes partitus elongation factor 2-like (LOC103363049), mRNA	No	No	Yes	Excluded
c8991_g1_i1_m.4948	501	XM_018674808.1	PREDICTED: Lates calcarifer cofilin 2 (cfl2), mRNA	No	No	No
c9019_g1_i1_m.4986	663	XM_018663691.1	PREDICTED: Lates calcarifer ribosomal protein L13a (rpl13a), mRNA	No	No	No
c9035_g1_i1_m.5005	810	XM_022744122.1	PREDICTED: Seriola dumerili syntaxin 12 (stx12), mRNA	No	No	Yes	Excluded
c9048_g1_i1_m.5020	1050	XM_015961204.1	PREDICTED: Nothobranchius furzeri peripherin-2-like (LOC107386668), transcript variant X1, mRNA	No	No	No
c9224_g1_i1_m.5242	780	XM_023284344.1	PREDICTED: Amphiprion ocellaris beta-crystallin B3-like (LOC111577863), mRNA	No	No	Yes	Excluded
c9261_g1_i1_m.5281	819	XM_024284220.1	PREDICTED: Oryzias melastigma CD74 molecule (cd74), mRNA	No	No	No
c9303_g1_i1_m.5337	663	XM_010735351.2	PREDICTED: Larimichthys crocea 40S ribosomal protein S5 (LOC104922514), mRNA	No	No	No
c9304_g1_i2_m.5345	1686	XM_015045522.1	PREDICTED: Poecilia latipinna rhodopsin kinase-like (LOC106955376), mRNA	No	No	Yes	Excluded
c9306_g1_i1_m.5353	801	XM_003438976.5	PREDICTED: Oreochromis niloticus lens fiber major intrinsic protein (LOC100706349), mRNA	No	No	No
c9324_g1_i1_m.5367	492	XM_023413084.1	PREDICTED: Seriola lalandi dorsalis S-phase kinase associated protein 1 (skp1), mRNA	No	No	No
c977_g1_i1_m.776	729	XM_018668646.1	PREDICTED: Lates calcarifer ADP ribosylation factor like GTPase 6 interacting protein 1 (arl6ip1), mRNA	No	No	Yes	Excluded
c9824_g1_i1_m.5784	462	XM_023403698.1	PREDICTED: Seriola lalandi dorsalis keratin, type II cytoskeletal cochleal-like (LOC111653221), mRNA	No	No	Yes	Excluded
