# Supplementary material for: Convergent evolution of body color between sympatric freshwater fishes via different visual sensory evolution
Source: Ecol Evol. 2019 Apr 26;9(11):6389–98. doi: 10.1002/ece3.5211 (PMC6580282; doi:10.1002/ece3.5211)
Supplement: Supplementary file 7 [file ECE3-9-6389-s007.xlsx]

## Sheet: OutBLAST_RG_Owo_456cng_rname
Table S2 Annotation of the contigs used in the phylogenomic analyses of Oryzias. Contigs excluded by each filter are marked separately.
Contig ID	Contig length	GenBank ID	Candidate gene (stitle)	Multiple contig	Mitochondrial contig	Paralog contig	Excluded
c100001_g1_i1	885	XM_024285910.1	PREDICTED: Oryzias melastigma ribosomal protein L8 (rpl8), transcript variant X1, mRNA	No	No	No
c100010_g1_i1	707	XM_004082243.4	PREDICTED: Oryzias latipes ribosomal protein L13a (rpl13a), mRNA	No	No	No
c100117_g1_i1	2032	XM_024263213.1	PREDICTED: Oryzias melastigma microfibril associated protein 1 (mfap1), mRNA	No	No	Yes	Excluded
c100123_g1_i1	1040	XM_024281216.1	PREDICTED: Oryzias melastigma ribosomal protein S23 (rps23), mRNA	No	No	Yes	Excluded
c10066_g1_i1	1320	XM_011480108.3	PREDICTED: Oryzias latipes beta-crystallin B1 (LOC101159514), mRNA	No	No	Yes	Excluded
c10257_g1_i1	545	XM_024257858.1	PREDICTED: Oryzias melastigma ribosomal protein L14 (rpl14), mRNA	No	No	Yes	Excluded
c10336_g1_i1	605	XM_024284904.1	PREDICTED: Oryzias melastigma ribosomal protein S16 (rps16), mRNA	No	No	No
c10373_g1_i1	485	XM_004069783.4	PREDICTED: Oryzias latipes ribosomal protein S17 (rps17), mRNA	No	No	No
c10384_g1_i1	1154	XM_024280452.1	PREDICTED: Oryzias melastigma lipocalin-like (LOC112151488), mRNA	No	No	Yes	Excluded
c10467_g1_i1	1325	XM_024287774.1	PREDICTED: Oryzias melastigma ribosomal protein L34 (rpl34), mRNA	No	No	No
c10508_g1_i1	534	XM_024281283.1	PREDICTED: Oryzias melastigma ribosomal protein L27a (rpl27a), mRNA	No	No	No
c10523_g1_i1	477	XM_024261057.1	PREDICTED: Oryzias melastigma ribosomal protein L30 (rpl30), mRNA	No	No	Yes	Excluded
c10940_g1_i1	470	CP020628.1	Oryzias latipes strain HSOK chromosome 8	No	No	Yes	Excluded
c11049_g1_i1	913	XR_002874882.1	PREDICTED: Oryzias latipes lens epithelial protein (lenep), transcript variant X6, misc_RNA	No	No	Yes	Excluded
c11101_g1_i1	1560	XM_024265198.1	PREDICTED: Oryzias melastigma cathepsin D (ctsd), transcript variant X2, mRNA	No	No	Yes	Excluded
c11133_g1_i1	2535	XM_024260536.1	PREDICTED: Oryzias melastigma gamma-crystallin M2-like (LOC112137987), transcript variant X2, mRNA	No	No	Yes	Excluded
c11148_g1_i1	1136	XM_024265099.1	PREDICTED: Oryzias melastigma gamma-crystallin N-A-like (LOC112141896), mRNA	No	No	No
c11278_g1_i1	1263	XM_023960440.1	PREDICTED: Oryzias latipes crystallin beta A4 (cryba4), mRNA	No	No	Yes	Excluded
c11284_g1_i1	1386	XM_024292996.1	PREDICTED: Oryzias melastigma 14-3-3 protein beta/alpha-1 (LOC112159120), mRNA	No	No	No
c11307_g1_i1	941	XM_024277123.1	PREDICTED: Oryzias melastigma lens fiber membrane intrinsic protein-like (LOC112149442), mRNA	No	No	Yes	Excluded
c11319_g1_i1	1156	XM_024269725.1	PREDICTED: Oryzias melastigma retinal cone rhodopsin-sensitive cGMP 3',5'-cyclic phosphodiesterase subunit gamma-like (LOC112144878), mRNA	No	No	No
c11348_g1_i1	1306	XM_024260559.1	PREDICTED: Oryzias melastigma gamma-crystallin M2-like (LOC112138003), mRNA	No	No	No
c11366_g1_i1	468	XM_024296413.1	PREDICTED: Oryzias melastigma 60S acidic ribosomal protein P2-like (LOC112161314), mRNA	No	No	No
c11372_g2_i1	1405	CP020671.1	Oryzias latipes strain Hd-rR chromosome 7 sequence	No	No	Yes	Excluded
c11376_g1_i1	1901	XM_024277479.1	PREDICTED: Oryzias melastigma beta-crystallin A1-1 (LOC112149652), mRNA	No	No	Yes	Excluded
c11378_g1_i1	1028	XM_004072558.4	PREDICTED: Oryzias latipes beta-crystallin B2 (LOC101166967), mRNA	No	No	Yes	Excluded
c11444_g1_i1	860	XM_024263209.1	PREDICTED: Oryzias melastigma gamma-crystallin N-A-like (LOC112140297), mRNA	No	No	Yes	Excluded
c11463_g1_i1	979	XM_024277433.1	PREDICTED: Oryzias melastigma coiled-coil-helix-coiled-coil-helix domain containing 2 (chchd2), transcript variant X1, mRNA	No	No	No
c11877_g1_i1	520	XM_024283556.1	PREDICTED: Oryzias melastigma ribosomal protein S25 (rps25), transcript variant X2, mRNA	No	No	No
c119162_g1_i1	1037	XM_024267336.1	PREDICTED: Oryzias melastigma tyrosine 3-monooxygenase/tryptophan 5-monooxygenase activation protein theta (ywhaq), mRNA	No	No	No
c119164_g1_i1	1342	XM_024299081.1	PREDICTED: Oryzias melastigma beta-crystallin B1-like (LOC112163008), mRNA	No	No	Yes	Excluded
c119187_g1_i1	689	XM_024268185.1	PREDICTED: Oryzias melastigma ribosomal protein L18 (rpl18), transcript variant X2, mRNA	No	No	Yes	Excluded
c119371_g1_i1	838	XM_004086118.3	PREDICTED: Oryzias latipes 14-3-3 protein beta/alpha-1 (LOC101154846), mRNA	No	No	No
c119740_g1_i1	974	XR_002917985.1	PREDICTED: Oryzias melastigma uncharacterized LOC112139391 (LOC112139391), ncRNA	No	No	No
c12598_g1_i1	956	XM_024285251.1	PREDICTED: Oryzias melastigma hemoglobin subunit alpha-1-like (LOC112154363), mRNA	No	No	Yes	Excluded
c12735_g1_i1	651	XM_004086966.4	PREDICTED: Oryzias latipes ribosomal protein L18a (rpl18a), mRNA	No	No	No
c12757_g1_i1	1052	XM_024268921.1	PREDICTED: Oryzias melastigma prothymosin alpha (ptma), mRNA	No	No	No
c12823_g1_i1	1280	XM_024299537.1	PREDICTED: Oryzias melastigma purpurin-like (LOC112163238), mRNA	No	No	No
c12907_g1_i1	1045	XM_024296814.1	PREDICTED: Oryzias melastigma cystatin-C-like (LOC112161583), mRNA	No	No	Yes	Excluded
c12932_g1_i1	1059	XM_004068509.4	PREDICTED: Oryzias latipes alpha-enolase-like (LOC101159663), transcript variant X1, mRNA	No	No	Yes	Excluded
c12934_g1_i1	1031	XM_024279300.1	PREDICTED: Oryzias melastigma NADH:ubiquinone oxidoreductase core subunit S7 (ndufs7), mRNA	No	No	Yes	Excluded
c12936_g1_i1	1294	XM_024284001.1	PREDICTED: Oryzias melastigma ADP-ribosylation factor-like protein 3 (LOC112153638), mRNA	No	No	Yes	Excluded
c13001_g1_i1	853	XM_024288299.1	PREDICTED: Oryzias melastigma fatty acid-binding protein, intestinal-like (LOC112156129), mRNA	No	No	Yes	Excluded
c13027_g1_i1	1192	XM_004086411.4	PREDICTED: Oryzias latipes keratin, type I cytoskeletal 13 (LOC101171146), mRNA	No	No	Yes	Excluded
c13076_g1_i1	1202	XM_024292364.1	PREDICTED: Oryzias melastigma enolase 1 (eno1), transcript variant X2, mRNA	No	No	Yes	Excluded
c13091_g1_i1	1880	XM_024295515.1	PREDICTED: Oryzias melastigma MARCKS-related protein-like (LOC112160742), mRNA	No	No	No
c13104_g1_i1	1202	XM_004080308.3	PREDICTED: Oryzias latipes calcium binding protein 5 (cabp5), mRNA	No	No	Yes	Excluded
c13152_g1_i1	754	XM_024298045.1	PREDICTED: Oryzias melastigma cofilin-2-like (LOC112162269), mRNA	No	No	No
c13497_g1_i1	930	XM_024275644.1	PREDICTED: Oryzias melastigma phosphatidylethanolamine binding protein 1 (pebp1), mRNA	No	No	No
c13530_g1_i1	905	XM_024287485.1	PREDICTED: Oryzias melastigma ribosomal protein S4, X-linked (rps4x), mRNA	No	No	No
c13623_g1_i1	1303	XM_024272004.1	PREDICTED: Oryzias melastigma 60S ribosomal protein L3 (LOC112146277), mRNA	No	No	Yes	Excluded
c13628_g1_i1	1435	XM_024267858.1	PREDICTED: Oryzias melastigma triosephosphate isomerase 1 (tpi1), mRNA	No	No	No
c13704_g1_i1	1246	XM_004074742.4	PREDICTED: Oryzias latipes adenylate kinase 1 (ak1), transcript variant X2, mRNA	No	No	No
c13774_g1_i1	789	XM_024267173.1	PREDICTED: Oryzias melastigma ribosomal protein S9 (rps9), mRNA	No	No	No
c13810_g1_i1	533	XM_024268266.1	PREDICTED: Oryzias melastigma ribosomal protein S19 (rps19), mRNA	No	No	No
c13959_g1_i1	2247	XM_024299063.1	PREDICTED: Oryzias melastigma transmembrane protein 119 (tmem119), transcript variant X2, mRNA	No	No	No
c14018_g1_i1	726	XM_024295011.1	PREDICTED: Oryzias melastigma ribosomal protein L13 (rpl13), transcript variant X2, mRNA	No	No	Yes	Excluded
c14095_g1_i1	1046	XM_024292530.1	PREDICTED: Oryzias melastigma ATP synthase F1 subunit gamma (atp5f1c), transcript variant X2, mRNA	No	No	Yes	Excluded
c14159_g1_i1	1658	XM_024259700.1	PREDICTED: Oryzias melastigma clathrin light chain A (clta), transcript variant X1, mRNA	No	No	Yes	Excluded
c14194_g1_i1	492	XM_024276932.1	PREDICTED: Oryzias melastigma ribosomal protein L35a (rpl35a), transcript variant X2, mRNA	No	No	Yes	Excluded
c14214_g1_i1	776	XM_024294102.1	PREDICTED: Oryzias melastigma pancreatic progenitor cell differentiation and proliferation factor (ppdpf), mRNA	No	No	No
c14250_g1_i1	1135	XM_004081497.4	PREDICTED: Oryzias latipes ribosomal protein L24 (rpl24), mRNA	No	No	Yes	Excluded
c14332_g1_i1	676	XM_004078598.4	PREDICTED: Oryzias latipes ribosomal protein S8 (rps8), transcript variant X2, mRNA	No	No	Yes	Excluded
c14338_g1_i1	1742	XR_002872154.1	PREDICTED: Oryzias latipes guanine nucleotide-binding protein G(I)/G(S)/G(O) subunit gamma-T2-like (LOC111946430), transcript variant X2, misc_RNA	No	No	No
c14384_g1_i1	1004	NM_001104836.2	Oryzias latipes cytosolic malate dehydrogenase B (mdhb), mRNA	No	No	No
c14431_g1_i1	1091	XM_024299390.1	PREDICTED: Oryzias melastigma actin related protein 2/3 complex subunit 3 (arpc3), mRNA	No	No	Yes	Excluded
c14456_g1_i1	1083	XM_020706701.2	PREDICTED: Oryzias latipes G protein regulated inducer of neurite outgrowth 1 (gprin1), transcript variant X2, mRNA	No	No	Yes	Excluded
c14559_g1_i1	560	XM_024279766.1	PREDICTED: Oryzias melastigma ribosomal protein S20 (rps20), mRNA	No	No	No
c14569_g1_i1	1153	XM_024299773.1	PREDICTED: Oryzias melastigma NSA2, ribosome biogenesis homolog (nsa2), mRNA	No	No	Yes	Excluded
c14581_g2_i1	1049	XM_004068884.4	PREDICTED: Oryzias latipes beta-crystallin B3-like (LOC101171323), mRNA	No	No	Yes	Excluded
c14588_g1_i1	1419	XM_024270453.1	PREDICTED: Oryzias melastigma alcohol dehydrogenase 1-like (LOC112145298), mRNA	No	No	No
c14589_g1_i1	656	XM_024260462.1	PREDICTED: Oryzias melastigma crystallin gamma S (crygs), mRNA	No	No	No
c14589_g1_i2	880	XM_024260462.1	PREDICTED: Oryzias melastigma crystallin gamma S (crygs), mRNA	No	No	No
c14622_g1_i1	986	XM_024258745.1	PREDICTED: Oryzias melastigma gamma-crystallin M3-like (LOC112136823), mRNA	No	No	Yes	Excluded
c14636_g1_i1	1486	XM_024283813.1	PREDICTED: Oryzias melastigma RAN, member RAS oncogene family (ran), transcript variant X1, mRNA	No	No	No
c14653_g1_i1	1541	XM_024292468.1	PREDICTED: Oryzias melastigma CCHC-type zinc finger nucleic acid binding protein (cnbp), transcript variant X4, mRNA	No	No	Yes	Excluded
c14690_g1_i1	866	XM_024299738.1	PREDICTED: Oryzias melastigma fatty acid-binding protein, heart-like (LOC112163370), mRNA	No	No	Yes	Excluded
c14836_g1_i1	2112	XM_004079261.4	PREDICTED: Oryzias latipes glutamate-ammonia ligase (glul), mRNA	No	No	No
c14881_g1_i1	1185	XM_024274870.1	PREDICTED: Oryzias melastigma ribosomal protein L6 (rpl6), transcript variant X2, mRNA	No	No	Yes	Excluded
c15024_g1_i1	673	XM_024260423.1	PREDICTED: Oryzias melastigma HOP homeobox (hopx), mRNA	No	No	No
c15036_g1_i1	2770	XM_023952236.1	PREDICTED: Oryzias latipes rab GDP dissociation inhibitor beta (LOC101168509), mRNA	No	No	Yes	Excluded
c15053_g1_i1	1002	XM_004079436.3	PREDICTED: Oryzias latipes elongation factor 1-delta (LOC101162958), transcript variant X4, mRNA	No	No	Yes	Excluded
c15127_g1_i1	1945	XM_024289277.1	PREDICTED: Oryzias melastigma chaperonin containing TCP1 subunit 4 (cct4), transcript variant X2, mRNA	No	No	Yes	Excluded
c15486_g1_i1	1080	XM_024273122.1	PREDICTED: Oryzias melastigma NME/NM23 nucleoside diphosphate kinase 3 (nme3), transcript variant X1, mRNA	No	No	No
c15551_g1_i1	1790	XM_024293741.1	PREDICTED: Oryzias melastigma Y-box binding protein 1 (ybx1), transcript variant X1, mRNA	No	No	No
c15551_g1_i2	1727	XM_024293742.1	PREDICTED: Oryzias melastigma Y-box binding protein 1 (ybx1), transcript variant X2, mRNA	No	No	Yes	Excluded
c15567_g1_i1	1461	XM_024274992.1	PREDICTED: Oryzias melastigma annexin A1 (anxa1), mRNA	No	No	Yes	Excluded
c15573_g1_i1	1506	CP020794.1	Oryzias latipes strain HNI chromosome 16	No	No	Yes	Excluded
c15575_g1_i1	1907	XM_024283090.1	PREDICTED: Oryzias melastigma beta-crystallin A1-like (LOC112153139), transcript variant X1, mRNA	No	No	Yes	Excluded
c15585_g1_i1	3724	XM_024261705.1	PREDICTED: Oryzias melastigma heat shock protein family A (Hsp70) member 8 (hspa8), mRNA	No	No	No
c15644_g1_i1	1105	NM_001104675.1	Oryzias latipes guanylate cyclase activator 1B (guca1b), mRNA	No	No	Yes	Excluded
c15883_g1_i1	1135	XM_024265727.1	PREDICTED: Oryzias melastigma protein FAM57A-like (LOC112142402), transcript variant X3, mRNA	No	No	Yes	Excluded
c16003_g1_i2	1425	XM_024279357.1	PREDICTED: Oryzias melastigma phosducin-like (LOC112150840), mRNA	No	No	Yes	Excluded
c16006_g1_i1	452	XM_024271522.1	PREDICTED: Oryzias melastigma ATP synthase membrane subunit f (atp5mf), mRNA	No	No	No
c16016_g1_i2	2338	XM_024259565.1	PREDICTED: Oryzias melastigma lens fiber membrane intrinsic protein-like (LOC112137310), mRNA	No	No	Yes	Excluded
c16145_g1_i2	1285	XM_004075122.3	PREDICTED: Oryzias latipes receptor expression-enhancing protein 5 (LOC101173158), mRNA	No	No	Yes	Excluded
c16204_g1_i1	834	XM_024272826.1	PREDICTED: Oryzias melastigma hemoglobin subunit alpha-1 (LOC112146813), mRNA	No	No	Yes	Excluded
c16205_g1_i2	1039	XM_024293360.1	PREDICTED: Oryzias melastigma ATP synthase peripheral stalk-membrane subunit b (atp5pb), mRNA	No	No	No
c16221_g1_i1	1443	XM_004080288.4	PREDICTED: Oryzias latipes myosin regulatory light chain 2, skeletal muscle isoform (LOC101169321), mRNA	No	No	Yes	Excluded
c16234_g1_i1	696	XM_024296161.1	PREDICTED: Oryzias melastigma small EDRK-rich factor 2 (serf2), mRNA	No	No	Yes	Excluded
c16259_g1_i1	1603	XM_024266683.1	PREDICTED: Oryzias melastigma arrestin-C-like (LOC112142970), mRNA	No	No	Yes	Excluded
c16266_g1_i1	750	XM_024295883.1	PREDICTED: Oryzias melastigma cytochrome c oxidase subunit 4 isoform 1, mitochondrial (LOC112160955), mRNA	No	No	No
c16304_g2_i1	636	XM_024269636.1	PREDICTED: Oryzias melastigma ribosomal protein S10 (rps10), transcript variant X1, mRNA	No	No	No
c16316_g1_i1	1645	XM_020712102.2	PREDICTED: Oryzias latipes 60S ribosomal protein L19 (LOC101170879), mRNA	No	No	Yes	Excluded
c16328_g1_i2	1449	XM_024284004.1	PREDICTED: Oryzias melastigma mid1-interacting protein 1-like (LOC112153640), transcript variant X1, mRNA	No	No	Yes	Excluded
c16334_g1_i1	766	XM_004070416.4	PREDICTED: Oryzias latipes ribosomal protein L10a (rpl10a), mRNA	No	No	No
c16360_g1_i1	2313	XM_024272066.1	PREDICTED: Oryzias melastigma transducer of ERBB2, 1 (tob1), mRNA	No	No	Yes	Excluded
c16364_g1_i1	723	XM_024283287.1	PREDICTED: Oryzias melastigma thymosin beta-a-like (LOC112153241), transcript variant X1, mRNA	No	No	No
c16375_g1_i1	1654	XM_011480445.2	PREDICTED: Oryzias latipes secreted protein acidic and cysteine rich (sparc), transcript variant X1, mRNA	No	No	Yes	Excluded
c16437_g1_i1	2712	XM_024262236.1	PREDICTED: Oryzias melastigma arginine demethylase and lysine hydroxylase (jmjd6), mRNA	No	No	Yes	Excluded
c16459_g1_i1	614	XR_002291163.1	PREDICTED: Oryzias latipes uncharacterized LOC101175174 (LOC101175174), ncRNA	No	No	Yes	Excluded
c16460_g1_i1	1543	XM_024271750.1	PREDICTED: Oryzias melastigma V-type proton ATPase 16 kDa proteolipid subunit (LOC112146101), mRNA	No	No	Yes	Excluded
c16492_g1_i1	739	XR_002872092.1	PREDICTED: Oryzias latipes uncharacterized LOC111946391 (LOC111946391), ncRNA	No	No	Yes	Excluded
c16513_g1_i3	1678	XM_004070274.3	PREDICTED: Oryzias latipes intermediate filament protein ON3 (LOC101167707), mRNA	No	No	Yes	Excluded
c16526_g1_i1	1725	XM_004086437.4	PREDICTED: Oryzias latipes protein phosphatase 2 catalytic subunit beta (ppp2cb), mRNA	No	No	No
c16587_g1_i2	1975	XM_004083686.3	PREDICTED: Oryzias latipes L-threonine 3-dehydrogenase, mitochondrial (LOC101169257), mRNA	No	No	No
c16688_g1_i1	2127	XM_004073210.4	PREDICTED: Oryzias latipes protein RD3 (LOC101171255), mRNA	No	No	Yes	Excluded
c16691_g1_i1	611	CP020686.1	Oryzias latipes strain Hd-rR chromosome 22 sequence	No	No	No
c16702_g1_i3	1447	XM_024286457.1	PREDICTED: Oryzias melastigma ATP synthase F(0) complex subunit C3, mitochondrial-like (LOC112155070), transcript variant X1, mRNA	No	No	Yes	Excluded
c16709_g2_i1	1027	XM_004076582.4	PREDICTED: Oryzias latipes peroxiredoxin 5 (prdx5), mRNA	No	No	No
c16717_g1_i2	1100	XM_004078319.4	PREDICTED: Oryzias latipes lens fiber membrane intrinsic protein (LOC101158477), mRNA	No	No	No
c16725_g1_i2	1298	XR_002290748.2	PREDICTED: Oryzias latipes uncharacterized LOC110015530 (LOC110015530), transcript variant X1, ncRNA	No	No	Yes	Excluded
c16837_g1_i1	1021	XM_024278755.1	PREDICTED: Oryzias melastigma peroxiredoxin-6-like (LOC112150425), mRNA	No	No	Yes	Excluded
c16842_g1_i1	1474	XM_024272530.1	PREDICTED: Oryzias melastigma cytochrome c oxidase subunit NDUFA4-like (LOC112146627), mRNA	No	No	No
c16852_g1_i1	1468	CP020642.1	Oryzias latipes strain HSOK chromosome 22	No	No	Yes	Excluded
c16863_g1_i1	1833	XM_024283905.1	PREDICTED: Oryzias melastigma synuclein beta (sncb), transcript variant X1, mRNA	No	No	Yes	Excluded
c16883_g1_i1	586	XM_024276142.1	PREDICTED: Oryzias melastigma cytochrome c oxidase subunit 6A, mitochondrial (LOC112148792), mRNA	No	No	Yes	Excluded
c16927_g1_i1	2678	XM_024286583.1	PREDICTED: Oryzias melastigma tumor protein, translationally-controlled 1 (tpt1), mRNA	No	No	Yes	Excluded
c17006_g2_i1	2055	XM_024298870.1	PREDICTED: Oryzias melastigma voltage-dependent anion-selective channel protein 2-like (LOC112162898), transcript variant X1, mRNA	No	No	Yes	Excluded
c17014_g1_i1	759	XM_004074518.3	PREDICTED: Oryzias latipes basic transcription factor 3 (btf3), transcript variant X2, mRNA	No	No	Yes	Excluded
c17043_g1_i1	1276	XR_002875137.1	PREDICTED: Oryzias latipes uncharacterized LOC101174222 (LOC101174222), transcript variant X1, ncRNA	No	No	Yes	Excluded
c17043_g1_i2	1279	XR_002875138.1	PREDICTED: Oryzias latipes uncharacterized LOC101174222 (LOC101174222), transcript variant X2, ncRNA	No	No	Yes	Excluded
c17059_g1_i1	605	XM_024272242.1	PREDICTED: Oryzias melastigma retinal rod rhodopsin-sensitive cGMP 3',5'-cyclic phosphodiesterase subunit gamma-like (LOC112146425), transcript variant X2, mRNA	No	No	Yes	Excluded
c17092_g2_i1	1106	XM_024261001.1	PREDICTED: Oryzias melastigma peptidyl-prolyl cis-trans isomerase-like (LOC112138444), mRNA	No	No	No
c17126_g1_i1	1307	XM_011487012.3	PREDICTED: Oryzias latipes aquaporin 1 (Colton blood group) (aqp1), mRNA	No	No	Yes	Excluded
c17185_g1_i1	1631	XM_024264663.1	PREDICTED: Oryzias melastigma enolase 3 (eno3), transcript variant X1, mRNA	No	No	Yes	Excluded
c17252_g1_i1	1373	XM_024263301.1	PREDICTED: Oryzias melastigma L-lactate dehydrogenase B chain (LOC112140371), transcript variant X1, mRNA	No	No	No
c17263_g1_i1	790	XM_024264626.1	PREDICTED: Oryzias melastigma proteasome subunit beta 6 (psmb6), mRNA	No	No	Yes	Excluded
c17339_g1_i1	597	XM_024280514.1	PREDICTED: Oryzias melastigma ribosomal protein L21 (rpl21), transcript variant X1, mRNA	No	No	No
c17361_g1_i1	1020	XM_024271778.1	PREDICTED: Oryzias melastigma heme-binding protein 2-like (LOC112146118), mRNA	No	No	Yes	Excluded
c17404_g1_i1	991	XM_024280696.1	PREDICTED: Oryzias melastigma cellular retinoic acid-binding protein 1 (LOC112151686), mRNA	No	No	Yes	Excluded
c17511_g1_i1	1347	XM_024265239.1	PREDICTED: Oryzias melastigma alpha-crystallin A chain (LOC112142004), transcript variant X1, mRNA	No	No	Yes	Excluded
c17512_g3_i1	1280	XM_004075044.4	PREDICTED: Oryzias latipes tropomyosin beta chain (LOC101172748), transcript variant X1, mRNA	No	No	No
c17513_g1_i1	620	XM_024293860.1	PREDICTED: Oryzias melastigma keratin, type II cytoskeletal 8-like (LOC112159645), mRNA	No	No	No
c17515_g2_i1	1402	XM_024267679.1	PREDICTED: Oryzias melastigma apolipoprotein Eb-like (LOC112143596), transcript variant X1, mRNA	No	No	Yes	Excluded
c17520_g1_i1	1944	XM_024267351.1	PREDICTED: Oryzias melastigma glyceraldehyde-3-phosphate dehydrogenase 2 (LOC112143405), mRNA	No	No	Yes	Excluded
c17546_g1_i1	1986	XM_024290803.1	PREDICTED: Oryzias melastigma serine incorporator 1 (serinc1), mRNA	No	No	No
c17603_g1_i1	1200	XM_024277474.1	PREDICTED: Oryzias melastigma uncharacterized LOC112149650 (LOC112149650), transcript variant X2, mRNA	No	No	No
c17655_g1_i1	659	XM_004083698.4	PREDICTED: Oryzias latipes ribosomal protein S12 (rps12), mRNA	No	No	Yes	Excluded
c17709_g1_i1	2737	XM_004070804.3	PREDICTED: Oryzias latipes lens fiber major intrinsic protein (LOC101156250), mRNA	No	No	Yes	Excluded
c17791_g1_i1	2000	HF933213.1	TPA_asm: Oryzias latipes strain Hd-rR, complete genome assembly, chromosome 7	No	No	Yes	Excluded
c17846_g1_i1	1204	XM_024262449.1	PREDICTED: Oryzias melastigma selenoprotein T (selenot), mRNA	No	No	No
c17851_g1_i1	997	XM_024293554.1	PREDICTED: Oryzias melastigma glutathione S-transferase Mu 5-like (LOC112159477), mRNA	No	No	No
c17948_g1_i1	1039	XM_024293553.1	PREDICTED: Oryzias melastigma glutathione S-transferase Mu 3-like (LOC112159476), mRNA	No	No	Yes	Excluded
c17971_g2_i1	902	XM_024259411.1	PREDICTED: Oryzias melastigma ribosomal protein S3A (rps3a), mRNA	No	No	Yes	Excluded
c17990_g1_i1	797	XM_024290166.1	PREDICTED: Oryzias melastigma ribosomal protein L9 (rpl9), mRNA	No	No	Yes	Excluded
c18062_g1_i1	928	XM_024260952.1	PREDICTED: Oryzias melastigma creatine kinase B-type-like (LOC112138391), mRNA	No	No	No
c18065_g1_i1	1297	XM_004067877.4	PREDICTED: Oryzias latipes lens fiber membrane intrinsic protein-like (LOC101157526), mRNA	No	No	Yes	Excluded
c18066_g1_i1	588	XM_011488948.3	PREDICTED: Oryzias latipes cystatin-B (LOC101163695), mRNA	No	No	No
c18240_g1_i1	2425	XM_023954472.1	PREDICTED: Oryzias latipes plasminogen activator inhibitor 1 RNA-binding protein (LOC101158186), transcript variant X2, mRNA	No	No	Yes	Excluded
c18254_g1_i1	1726	XM_024264362.1	PREDICTED: Oryzias melastigma ornithine decarboxylase antizyme 2-like (LOC112141256), mRNA	No	No	Yes	Excluded
c18282_g1_i1	2915	XM_024281192.1	PREDICTED: Oryzias melastigma poly(A) binding protein cytoplasmic 1 (pabpc1), mRNA	No	No	No
c18290_g1_i1	1901	XM_024258883.1	PREDICTED: Oryzias melastigma elongation factor 1-alpha (LOC112136893), transcript variant X1, mRNA	No	No	Yes	Excluded
c18299_g1_i1	1924	XM_024273345.1	PREDICTED: Oryzias melastigma microtubule-associated protein 4-like (LOC112147168), transcript variant X6, mRNA	No	No	Yes	Excluded
c18302_g1_i1	1753	XM_024282513.1	PREDICTED: Oryzias melastigma pyruvate kinase PKM-like (LOC112152743), mRNA	No	No	Yes	Excluded
c18316_g1_i2	1586	XM_024289633.1	PREDICTED: Oryzias melastigma malate dehydrogenase 1 (mdh1), transcript variant X1, mRNA	No	No	Yes	Excluded
c18457_g1_i1	1924	XM_024275043.1	PREDICTED: Oryzias melastigma cathepsin L (ctsl), mRNA	No	No	No
c18459_g1_i1	1447	XM_024263312.1	PREDICTED: Oryzias melastigma solute carrier family 25 member 3 (slc25a3), transcript variant X2, mRNA	No	No	Yes	Excluded
c18461_g1_i2	2105	XM_024275360.1	PREDICTED: Oryzias melastigma ATP synthase subunit alpha, mitochondrial-like (LOC112148325), mRNA	No	No	Yes	Excluded
c18469_g1_i1	1838	XM_024297181.1	PREDICTED: Oryzias melastigma phosphoglycerate mutase 1 (LOC112161758), mRNA	No	No	Yes	Excluded
c18475_g1_i1	1585	XM_024266141.1	PREDICTED: Oryzias melastigma arrestin-C-like (LOC112142637), mRNA	No	No	Yes	Excluded
c18530_g1_i1	859	CP020779.1	Oryzias latipes strain HNI chromosome 1	No	No	No
c18596_g1_i1	988	XM_024270812.1	PREDICTED: Oryzias melastigma peroxiredoxin-1-like (LOC112145525), mRNA	No	No	Yes	Excluded
c18605_g1_i1	2018	CP020681.1	Oryzias latipes strain Hd-rR chromosome 17 sequence	No	No	Yes	Excluded
c18605_g1_i2	1614	XM_024273411.1	PREDICTED: Oryzias melastigma cold inducible RNA binding protein (cirbp), transcript variant X1, mRNA	No	No	No
c18750_g1_i1	2097	XM_024266104.1	PREDICTED: Oryzias melastigma voltage dependent anion channel 1 (vdac1), mRNA	No	No	Yes	Excluded
c18896_g1_i1	2099	XM_024295335.1	PREDICTED: Oryzias melastigma eukaryotic translation initiation factor 5 (eif5), transcript variant X1, mRNA	No	No	Yes	Excluded
c18948_g3_i1	1486	XM_020705457.1	PREDICTED: Oryzias latipes keratin, type I cytoskeletal 13 (LOC101160141), transcript variant X2, mRNA	No	No	Yes	Excluded
c19035_g1_i1	3566	XM_024289428.1	PREDICTED: Oryzias melastigma lengsin, lens protein with glutamine synthetase domain (lgsn), transcript variant X1, mRNA	No	No	Yes	Excluded
c19054_g1_i2	796	XM_024260785.1	PREDICTED: Oryzias melastigma ATP synthase F(0) complex subunit C2, mitochondrial-like (LOC112138213), mRNA	No	No	No
c19122_g1_i1	706	CP020790.1	Oryzias latipes strain HNI chromosome 12	No	No	Yes	Excluded
c19145_g1_i1	2737	XM_024271386.1	PREDICTED: Oryzias melastigma retinal cone rhodopsin-sensitive cGMP 3',5'-cyclic phosphodiesterase subunit gamma-like (LOC112145902), mRNA	No	No	Yes	Excluded
c19156_g1_i1	1307	XM_024274292.1	PREDICTED: Oryzias melastigma peptidyl-prolyl cis-trans isomerase FKBP1A-like (LOC112147721), mRNA	No	No	Yes	Excluded
c19282_g2_i1	1514	XM_004076927.3	PREDICTED: Oryzias latipes calmodulin 2 (calm2), mRNA	No	No	Yes	Excluded
c19359_g1_i1	2162	XM_004069302.2	PREDICTED: Oryzias latipes cytochrome b-c1 complex subunit 1, mitochondrial (LOC101157209), mRNA	No	No	No
c19436_g2_i2	1632	XM_024264286.1	PREDICTED: Oryzias melastigma integral membrane protein 2B (itm2b), transcript variant X1, mRNA	No	No	Yes	Excluded
c19440_g1_i1	1977	XM_004067688.4	PREDICTED: Oryzias latipes basigin (Ok blood group) (bsg), transcript variant X1, mRNA	No	No	Yes	Excluded
c19450_g1_i2	2086	XM_024274019.1	PREDICTED: Oryzias melastigma vimentin (vim), mRNA	No	No	Yes	Excluded
c19521_g1_i1	1948	XM_024284720.1	PREDICTED: Oryzias melastigma fructose-bisphosphate aldolase A (LOC112154088), transcript variant X1, mRNA	No	No	Yes	Excluded
c19532_g1_i1	1775	XM_004076590.3	PREDICTED: Oryzias latipes peripherin-2-like (LOC101163349), mRNA	No	No	No
c19545_g1_i1	1620	XM_004081134.3	PREDICTED: Oryzias latipes myosin regulatory light chain 2, smooth muscle minor isoform (LOC101159052), mRNA	No	No	No
c19581_g1_i2	2030	XM_023954100.1	PREDICTED: Oryzias latipes ATP synthase F1 subunit delta (atp5f1d), transcript variant X2, mRNA	No	No	No
c19586_g1_i2	821	XM_024292163.1	PREDICTED: Oryzias melastigma pancreatic progenitor cell differentiation and proliferation factor A-like (LOC112158694), mRNA	No	No	No
c19653_g1_i1	2618	XM_023958289.1	PREDICTED: Oryzias latipes creatine kinase U-type, mitochondrial (LOC101156742), mRNA	No	No	Yes	Excluded
c19697_g1_i1	1500	XM_024264160.1	PREDICTED: Oryzias melastigma eukaryotic translation initiation factor 3 subunit E (eif3e), mRNA	No	No	Yes	Excluded
c19713_g1_i1	1929	XM_004071067.3	PREDICTED: Oryzias latipes glutamate receptor U1 (LOC101161808), mRNA	No	No	No
c19761_g1_i1	2257	XM_020714879.2	PREDICTED: Oryzias latipes chloride intracellular channel protein 5 (LOC101162647), transcript variant X2, mRNA	No	No	Yes	Excluded
c19849_g1_i1	2809	CP020621.1	Oryzias latipes strain HSOK chromosome 1	No	No	Yes	Excluded
c19861_g1_i5	1072	XM_024260547.1	PREDICTED: Oryzias melastigma gamma-crystallin M3-like (LOC112137994), mRNA	No	No	Yes	Excluded
c19861_g2_i1	1115	XM_011475725.2	PREDICTED: Oryzias latipes gamma-crystallin M2-like (LOC101167703), mRNA	No	No	Yes	Excluded
c19873_g1_i1	2067	XM_024260228.1	PREDICTED: Oryzias melastigma protein SET (LOC112137760), mRNA	No	No	Yes	Excluded
c19875_g1_i1	926	XM_024263755.1	PREDICTED: Oryzias melastigma MARCKS-related protein-like (LOC112140747), mRNA	No	No	Yes	Excluded
c19949_g1_i1	1489	XM_004066888.3	PREDICTED: Oryzias latipes retinaldehyde-binding protein 1-like (LOC101170080), mRNA	No	No	Yes	Excluded
c19963_g1_i1	2834	XM_004067697.3	PREDICTED: Oryzias latipes elongation factor 2 (LOC101171982), mRNA	No	No	Yes	Excluded
c1_g1_i1	1868	CP020637.1	Oryzias latipes strain HSOK chromosome 17	No	No	Yes	Excluded
c20069_g1_i1	1135	XM_024298866.1	PREDICTED: Oryzias melastigma thyrotroph embryonic factor-like (LOC112162895), mRNA	No	No	No
c20070_g1_i2	1203	XM_024292076.1	PREDICTED: Oryzias melastigma tumor protein D54-like (LOC112158635), mRNA	No	No	Yes	Excluded
c20078_g2_i1	5095	XR_002752480.1	PREDICTED: Xiphophorus maculatus Eukaryotic 28S ribosomal RNA (LOC111607981), rRNA	No	No	Yes	Excluded
c20078_g3_i1	2681	KU363797.1	Centropyge flavissima voucher 234 18S ribosomal RNA gene, internal transcribed spacer 1, 5.8S ribosomal RNA gene, internal transcribed spacer 2, and 28S ribosomal RNA gene, complete sequence	No	No	Yes	Excluded
c20147_g1_i1	1028	XM_024279143.1	PREDICTED: Oryzias melastigma ribosomal protein L5 (rpl5), mRNA	No	No	No
c20181_g1_i1	1585	CP020627.1	Oryzias latipes strain HSOK chromosome 7	No	No	Yes	Excluded
c20183_g1_i1	853	CP020631.1	Oryzias latipes strain HSOK chromosome 11	No	No	Yes	Excluded
c20213_g1_i1	1203	XM_024290566.1	PREDICTED: Oryzias melastigma FAU, ubiquitin like and ribosomal protein S30 fusion (fau), mRNA	No	No	No
c20222_g1_i1	2792	XM_004083431.3	PREDICTED: Oryzias latipes heat shock protein 90 alpha family class B member 1 (hsp90ab1), transcript variant X2, mRNA	No	No	Yes	Excluded
c20325_g2_i1	992	XM_024298656.1	PREDICTED: Oryzias melastigma ribosomal protein L17 (rpl17), transcript variant X1, mRNA	No	No	No
c20372_g1_i1	857	XM_004074396.4	PREDICTED: Oryzias latipes glutathione S-transferase A (LOC101167553), mRNA	No	No	Yes	Excluded
c20389_g1_i1	1998	XM_024298738.1	PREDICTED: Oryzias melastigma betaine--homocysteine S-methyltransferase 1-like (LOC112162826), transcript variant X3, mRNA	No	No	Yes	Excluded
c20498_g1_i1	2777	XM_024284073.1	PREDICTED: Oryzias melastigma RDS/peripherin-like protein xRDS35 (LOC112153705), mRNA	No	No	No
c20516_g1_i1	1234	XM_024271381.1	PREDICTED: Oryzias melastigma recoverin (rcvrn), mRNA	No	No	Yes	Excluded
c20526_g1_i1	3214	XM_024292056.1	PREDICTED: Oryzias melastigma lens fiber major intrinsic protein-like (LOC112158621), mRNA	No	No	Yes	Excluded
c20573_g1_i1	2188	XM_024273070.1	PREDICTED: Oryzias melastigma riboflavin-binding protein-like (LOC112146967), mRNA	No	No	Yes	Excluded
c20587_g1_i1	1542	XM_004079193.4	PREDICTED: Oryzias latipes cold inducible RNA binding protein (cirbp), transcript variant X4, mRNA	No	No	Yes	Excluded
c20601_g1_i1	1883	XM_024291679.1	PREDICTED: Oryzias melastigma lysosomal protein transmembrane 4 alpha (laptm4a), mRNA	No	No	Yes	Excluded
c20666_g1_i2	2399	XM_024294382.1	PREDICTED: Oryzias melastigma TSC22 domain family protein 1-like (LOC112160050), transcript variant X1, mRNA	No	No	Yes	Excluded
c20746_g2_i1	1821	XM_004074715.4	PREDICTED: Oryzias latipes complexin 4 (cplx4), mRNA	No	No	No
c20765_g1_i1	1564	XM_004073884.3	PREDICTED: Oryzias latipes recoverin-like (LOC101168054), mRNA	No	No	Yes	Excluded
c20850_g1_i1	2127	XM_024298071.1	PREDICTED: Oryzias melastigma cyclase associated actin cytoskeleton regulatory protein 1 (cap1), mRNA	No	No	Yes	Excluded
c20871_g1_i1	1056	XM_024272888.1	PREDICTED: Oryzias melastigma ribosomal protein SA (rpsa), mRNA	No	No	Yes	Excluded
c20871_g2_i1	1043	CP020797.1	Oryzias latipes strain HNI chromosome 19	No	No	Yes	Excluded
c20925_g1_i1	2349	XM_024295897.1	PREDICTED: Oryzias melastigma glutamic-oxaloacetic transaminase 2 (got2), mRNA	No	No	Yes	Excluded
c20935_g1_i1	1182	XM_024291198.1	PREDICTED: Oryzias melastigma ChaC glutathione specific gamma-glutamylcyclotransferase 1 (chac1), mRNA	No	No	Yes	Excluded
c20937_g1_i1	2680	XM_024293448.1	PREDICTED: Oryzias melastigma inositol hexakisphosphate kinase 2-like (LOC112159399), mRNA	No	No	Yes	Excluded
c20972_g1_i1	1242	XM_024287115.1	PREDICTED: Oryzias melastigma NADH:ubiquinone oxidoreductase subunit A10 (ndufa10), mRNA	No	No	Yes	Excluded
c21035_g1_i1	1329	XM_024285676.1	PREDICTED: Oryzias melastigma pleiotrophin-like (LOC112154598), transcript variant X1, mRNA	No	No	Yes	Excluded
c21040_g1_i1	1874	XM_004073776.4	PREDICTED: Oryzias latipes ribosomal protein S5 (rps5), mRNA	No	No	No
c21231_g1_i1	1481	XM_004069673.4	PREDICTED: Oryzias latipes family with sequence similarity 107 member B (fam107b), transcript variant X1, mRNA	No	No	Yes	Excluded
c21248_g1_i2	2351	XM_024273674.1	PREDICTED: Oryzias melastigma adaptor related protein complex 2 mu 1 subunit (ap2m1), transcript variant X1, mRNA	No	No	Yes	Excluded
c21360_g1_i2	2277	XM_024274997.1	PREDICTED: Oryzias melastigma selenoprotein P (selenop), mRNA	No	No	Yes	Excluded
c21519_g1_i5	3127	CP020674.1	Oryzias latipes strain Hd-rR chromosome 10 sequence	No	No	Yes	Excluded
c21535_g1_i1	4717	XM_023956832.1	PREDICTED: Oryzias latipes rap guanine nucleotide exchange factor 3 (LOC101158525), transcript variant X2, mRNA	No	No	No
c21622_g1_i1	1419	XM_023956379.1	PREDICTED: Oryzias latipes cytochrome c oxidase subunit 4 isoform 2, mitochondrial (LOC101172078), mRNA	No	No	Yes	Excluded
c21659_g2_i2	2164	XM_023958230.1	PREDICTED: Oryzias latipes X-box binding protein 1 (xbp1), mRNA	No	No	Yes	Excluded
c21686_g1_i2	1369	XR_911117.3	PREDICTED: Oryzias latipes uncharacterized LOC101166920 (LOC101166920), transcript variant X2, misc_RNA	No	No	Yes	Excluded
c21792_g1_i1	1809	XM_024282131.1	PREDICTED: Oryzias melastigma eukaryotic translation initiation factor 5A-1-like (LOC112152498), transcript variant X1, mRNA	No	No	Yes	Excluded
c21808_g1_i1	3121	XM_024290751.1	PREDICTED: Oryzias melastigma clusterin (clu), mRNA	No	No	Yes	Excluded
c21819_g1_i1	1580	XM_004072197.4	PREDICTED: Oryzias latipes betaine--homocysteine S-methyltransferase 1 (LOC101157623), mRNA	No	No	Yes	Excluded
c21833_g1_i1	1907	XM_024284088.1	PREDICTED: Oryzias melastigma eukaryotic translation elongation factor 1 gamma (eef1g), mRNA	No	No	Yes	Excluded
c21857_g1_i1	1523	XM_024272141.1	PREDICTED: Oryzias melastigma eukaryotic translation initiation factor 1b (LOC112146355), mRNA	No	No	Yes	Excluded
c21914_g1_i1	2327	XM_004073586.4	PREDICTED: Oryzias latipes integral membrane protein 2A (LOC101166640), mRNA	No	No	Yes	Excluded
c21955_g1_i2	2327	XM_004071001.4	PREDICTED: Oryzias latipes calcium/calmodulin-dependent protein kinase type 1D (LOC101164726), mRNA	No	No	Yes	Excluded
c22036_g1_i1	1609	XM_004075440.3	PREDICTED: Oryzias latipes beta-crystallin B1 (LOC101171182), transcript variant X2, mRNA	No	No	Yes	Excluded
c22098_g1_i1	1364	XM_024290363.1	PREDICTED: Oryzias melastigma retinal cone rhodopsin-sensitive cGMP 3',5'-cyclic phosphodiesterase subunit gamma-like (LOC112157556), mRNA	No	No	Yes	Excluded
c22098_g2_i1	898	XM_024290364.1	PREDICTED: Oryzias melastigma retinal cone rhodopsin-sensitive cGMP 3',5'-cyclic phosphodiesterase subunit gamma-like (LOC112157557), mRNA	No	No	Yes	Excluded
c22125_g1_i1	1372	XM_024267262.1	PREDICTED: Oryzias melastigma 40S ribosomal protein S27-like (LOC112143359), mRNA	No	No	Yes	Excluded
c22272_g1_i1	1617	XM_004073692.3	PREDICTED: Oryzias latipes NADH:ubiquinone oxidoreductase core subunit V1 (ndufv1), mRNA	No	No	No
c22284_g1_i1	2876	XM_024279777.1	PREDICTED: Oryzias melastigma glycogenin-1-like (LOC112151105), transcript variant X2, mRNA	No	No	No
c22299_g1_i1	1432	XM_004079794.3	PREDICTED: Oryzias latipes GABA type A receptor-associated protein (gabarap), mRNA	No	No	Yes	Excluded
c22364_g1_i1	2272	XM_004066761.4	PREDICTED: Oryzias latipes photoreceptor-specific nuclear receptor-like (LOC101156874), mRNA	No	No	No
c22538_g1_i1	2236	XM_011483554.3	PREDICTED: Oryzias latipes aldolase, fructose-bisphosphate C (aldoc), mRNA	No	No	Yes	Excluded
c22540_g1_i1	828	XR_177410.3	PREDICTED: Oryzias latipes uncharacterized LOC101167119 (LOC101167119), ncRNA	No	No	No
c22673_g1_i1	2615	XM_024296484.1	PREDICTED: Oryzias melastigma beaded filament structural protein 1 (bfsp1), mRNA	No	No	Yes	Excluded
c22690_g2_i1	481	XM_023956679.1	PREDICTED: Oryzias latipes ribosomal protein L32 (rpl32), mRNA	No	No	Yes	Excluded
c22708_g3_i1	835	XM_004086040.4	PREDICTED: Oryzias latipes eukaryotic translation elongation factor 1 beta 2 (eef1b2), mRNA	No	No	No
c22724_g1_i1	2597	XM_024281208.1	PREDICTED: Oryzias melastigma 14-3-3 protein zeta/delta-like (LOC112152008), transcript variant X1, mRNA	No	No	Yes	Excluded
c22742_g2_i1	2294	XM_011479498.3	PREDICTED: Oryzias latipes potassium voltage-gated channel subfamily V member 2-like (LOC101172249), mRNA	No	No	No
c22789_g2_i1	2857	XM_024267865.1	PREDICTED: Oryzias melastigma glyceraldehyde-3-phosphate dehydrogenase (gapdh), mRNA	No	No	Yes	Excluded
c22817_g1_i1	3802	XM_024284871.1	PREDICTED: Oryzias melastigma sarcoplasmic/endoplasmic reticulum calcium ATPase 1 (LOC112154153), transcript variant X1, mRNA	No	No	Yes	Excluded
c23028_g1_i1	2789	XM_024287534.1	PREDICTED: Oryzias melastigma sushi, von Willebrand factor type A, EGF and pentraxin domain containing 1 (svep1), transcript variant X4, mRNA	No	No	No
c23070_g1_i3	6024	XM_024260508.1	PREDICTED: Oryzias melastigma splicing factor 3b subunit 1 (sf3b1), transcript variant X1, mRNA	No	No	Yes	Excluded
c23157_g1_i1	1923	XM_024267965.1	PREDICTED: Oryzias melastigma cofilin 2 (cfl2), mRNA	No	No	Yes	Excluded
c23202_g2_i1	849	XM_024296868.1	PREDICTED: Oryzias melastigma ribosomal protein S24 (rps24), transcript variant X2, mRNA	No	No	No
c23260_g1_i2	3315	XM_024283720.1	PREDICTED: Oryzias melastigma nucleosome assembly protein 1 like 1 (nap1l1), transcript variant X6, mRNA	No	No	Yes	Excluded
c23288_g1_i1	2955	XM_024284512.1	PREDICTED: Oryzias melastigma translocase of inner mitochondrial membrane 23 (timm23), mRNA	No	No	Yes	Excluded
c23337_g1_i1	2125	XM_004084384.4	PREDICTED: Oryzias latipes guanine nucleotide-binding protein G(t) subunit alpha (LOC101158659), mRNA	No	No	Yes	Excluded
c23388_g1_i1	1651	XM_024283192.1	PREDICTED: Oryzias melastigma fibrous sheath CABYR-binding protein-like (LOC112153199), transcript variant X8, mRNA	No	No	Yes	Excluded
c23397_g1_i1	1036	XM_024267922.1	PREDICTED: Oryzias melastigma cytochrome c oxidase subunit 6B1-like (LOC112143735), mRNA	No	No	Yes	Excluded
c23579_g1_i2	2924	CP020802.1	Oryzias latipes strain HNI chromosome 24	No	No	Yes	Excluded
c23619_g1_i1	2574	XM_024278482.1	PREDICTED: Oryzias melastigma influenza virus NS1A binding protein (ivns1abp), transcript variant X1, mRNA	No	No	Yes	Excluded
c23851_g1_i1	4387	HM347345.1	Oryzias dancena cytoskeletal beta-actin mRNA, complete cds	No	No	Yes	Excluded
c23888_g1_i1	3204	CP020794.1	Oryzias latipes strain HNI chromosome 16	No	No	Yes	Excluded
c23936_g1_i1	929	XM_024291191.1	PREDICTED: Oryzias melastigma ferritin, middle subunit (LOC112158025), mRNA	No	No	Yes	Excluded
c23978_g1_i1	2284	XM_023963232.1	PREDICTED: Oryzias latipes nuclear receptor coactivator 4 (ncoa4), transcript variant X1, mRNA	No	No	Yes	Excluded
c2415_g1_i1	839	XM_024272259.1	PREDICTED: Oryzias melastigma ADP ribosylation factor like GTPase 6 interacting protein 1 (arl6ip1), mRNA	No	No	No
c24183_g1_i1	2725	XM_024267942.1	PREDICTED: Oryzias melastigma protein tyrosine phosphatase type IVA, member 3 (ptp4a3), transcript variant X2, mRNA	No	No	Yes	Excluded
c24248_g1_i2	3079	CP020630.1	Oryzias latipes strain HSOK chromosome 10	No	No	Yes	Excluded
c24307_g1_i1	2010	XM_024273482.1	PREDICTED: Oryzias melastigma carbonic anhydrase-like (LOC112147241), mRNA	No	No	Yes	Excluded
c24455_g1_i2	3435	XM_024283172.1	PREDICTED: Oryzias melastigma cyclin G1 (ccng1), mRNA	No	No	Yes	Excluded
c24470_g1_i1	1688	XM_024295407.1	PREDICTED: Oryzias melastigma retinoschisin-like (LOC112160681), mRNA	No	No	Yes	Excluded
c24489_g1_i2	3647	XM_023958828.1	PREDICTED: Oryzias latipes 3-hydroxy-3-methylglutaryl-coenzyme A reductase (LOC100125499), transcript variant X1, mRNA	No	No	Yes	Excluded
c24526_g1_i1	2549	XM_004072457.4	PREDICTED: Oryzias latipes aquaporin-3 (LOC101163089), mRNA	No	No	No
c24532_g1_i1	2308	XM_004076024.4	PREDICTED: Oryzias latipes homeobox protein otx5-like (LOC101164666), mRNA	No	No	Yes	Excluded
c24549_g1_i1	2040	XM_024294244.1	PREDICTED: Oryzias melastigma ATP synthase F1 subunit beta (atp5f1b), mRNA	No	No	Yes	Excluded
c24695_g1_i1	3008	NM_001105089.1	Oryzias latipes arrestin (kfharr-r1), mRNA	No	No	Yes	Excluded
c24803_g1_i3	2127	CP020642.1	Oryzias latipes strain HSOK chromosome 22	No	No	Yes	Excluded
c24810_g1_i1	3783	XM_004080556.4	PREDICTED: Oryzias latipes cadherin related family member 1 (cdhr1), transcript variant X1, mRNA	No	No	Yes	Excluded
c24863_g1_i1	2052	CP020628.1	Oryzias latipes strain HSOK chromosome 8	No	No	Yes	Excluded
c24908_g1_i2	3181	XM_024270843.1	PREDICTED: Oryzias melastigma class E basic helix-loop-helix protein 40-like (LOC112145550), mRNA	No	No	Yes	Excluded
c25064_g1_i1	2987	XM_024267511.1	PREDICTED: Oryzias melastigma proline rich nuclear receptor coactivator 2 (pnrc2), mRNA	No	No	Yes	Excluded
c25072_g1_i1	3310	XM_004075669.4	PREDICTED: Oryzias latipes serine/threonine-protein phosphatase 2A 65 kDa regulatory subunit A beta isoform (LOC101167061), mRNA	No	No	Yes	Excluded
c25082_g1_i1	4773	XM_024268831.1	PREDICTED: Oryzias melastigma beaded filament structural protein 2 (bfsp2), mRNA	No	No	Yes	Excluded
c25090_g1_i1	2622	XM_024268472.1	PREDICTED: Oryzias melastigma cyclin I (ccni), mRNA	No	No	Yes	Excluded
c25142_g2_i1	1763	XM_023961865.1	PREDICTED: Oryzias latipes histone H3-like centromeric protein CSE4 (LOC101155705), mRNA	No	No	Yes	Excluded
c25142_g3_i2	1716	XM_023962221.1	PREDICTED: Oryzias latipes histone H3.3 (LOC101175183), mRNA	No	No	Yes	Excluded
c25184_g1_i2	2743	XM_024260284.1	PREDICTED: Oryzias melastigma calcium-binding mitochondrial carrier protein SCaMC-2-A-like (LOC112137792), mRNA	No	No	Yes	Excluded
c25198_g7_i1	1421	XM_024271613.1	PREDICTED: Oryzias melastigma Sad1 and UNC84 domain containing 1 (sun1), transcript variant X8, mRNA	No	No	Yes	Excluded
c25378_g1_i3	3582	CP020787.1	Oryzias latipes strain HNI chromosome 9	No	No	Yes	Excluded
c25417_g1_i4	1661	CP020779.1	Oryzias latipes strain HNI chromosome 1	No	No	Yes	Excluded
c25535_g1_i1	2957	XM_011484487.3	PREDICTED: Oryzias latipes ubiquitin domain-containing protein 1-like (LOC101167228), transcript variant X2, mRNA	No	No	No
c25654_g2_i1	1375	XM_004075316.4	PREDICTED: Oryzias latipes dehydrogenase/reductase SDR family member 11 (LOC101160498), mRNA	No	No	Yes	Excluded
c25665_g1_i1	1231	XM_024264729.1	PREDICTED: Oryzias melastigma pleckstrin homology domain-containing family B member 1-like (LOC112141567), transcript variant X2, mRNA	No	No	No
c25712_g1_i1	2821	XM_024258590.1	PREDICTED: Oryzias melastigma transmembrane protein 106B (tmem106b), transcript variant X1, mRNA	No	No	Yes	Excluded
c25800_g1_i1	2478	XM_024265862.1	PREDICTED: Oryzias melastigma phosphoglycerate kinase 1 (pgk1), mRNA	No	No	Yes	Excluded
c25808_g1_i1	1204	XM_024291119.1	PREDICTED: Oryzias melastigma synaptosome associated protein 25 (snap25), mRNA	No	No	Yes	Excluded
c25932_g3_i1	1725	XM_024272381.1	PREDICTED: Oryzias melastigma calmodulin (LOC112146516), mRNA	No	No	No
c25938_g1_i2	1727	XM_024292169.1	PREDICTED: Oryzias melastigma tubulin alpha-1B chain-like (LOC112158699), mRNA	No	No	Yes	Excluded
c25986_g2_i1	2781	XM_004078393.4	PREDICTED: Oryzias latipes nuclear receptor subfamily 1 group D member 2 (LOC101156434), mRNA	No	No	Yes	Excluded
c26034_g2_i2	1772	XM_023949084.1	PREDICTED: Oryzias latipes alpha-synuclein-like (LOC101168745), transcript variant X1, mRNA	No	No	Yes	Excluded
c26060_g2_i1	2070	XM_023950104.1	PREDICTED: Oryzias latipes carbonic anhydrase 1 (LOC101168081), transcript variant X1, mRNA	No	No	Yes	Excluded
c26067_g3_i1	2759	XM_024295932.1	PREDICTED: Oryzias melastigma pyruvate kinase PKM (LOC112160988), transcript variant X1, mRNA	No	No	Yes	Excluded
c26173_g2_i1	518	XM_024279027.1	PREDICTED: Oryzias melastigma ubiquitin A-52 residue ribosomal protein fusion product 1 (uba52), mRNA	No	No	Yes	Excluded
c26323_g1_i1	2348	XM_024259269.1	PREDICTED: Oryzias melastigma activating transcription factor 4 (atf4), mRNA	No	No	Yes	Excluded
c26444_g3_i2	2692	XM_023955705.1	PREDICTED: Oryzias latipes cell cycle associated protein 1 (caprin1), transcript variant X1, mRNA	No	No	Yes	Excluded
c26445_g1_i1	5505	XM_020710874.2	PREDICTED: Oryzias latipes glutamate decarboxylase 1 (LOC101168897), transcript variant X2, mRNA	No	No	Yes	Excluded
c26630_g2_i1	949	XM_024265641.1	PREDICTED: Oryzias melastigma S-phase kinase associated protein 1 (skp1), mRNA	No	No	Yes	Excluded
c26737_g3_i1	4160	CP020628.1	Oryzias latipes strain HSOK chromosome 8	No	No	Yes	Excluded
c26751_g1_i1	3423	XM_004075285.4	PREDICTED: Oryzias latipes guanylyl cyclase-activating protein 3 (LOC101172917), mRNA	No	No	Yes	Excluded
c26788_g3_i1	1200	XR_002918841.1	PREDICTED: Oryzias melastigma uncharacterized LOC112144096 (LOC112144096), ncRNA	No	No	Yes	Excluded
c26881_g2_i1	3804	XM_024276415.1	PREDICTED: Oryzias melastigma amyloid beta precursor like protein 2 (aplp2), transcript variant X1, mRNA	No	No	Yes	Excluded
c26887_g2_i1	4567	XM_023951165.1	PREDICTED: Oryzias latipes 1-acylglycerol-3-phosphate O-acyltransferase 3 (agpat3), transcript variant X2, mRNA	No	No	Yes	Excluded
c27030_g1_i1	810	XM_024264614.1	PREDICTED: Oryzias melastigma profilin-1-like (LOC112141477), mRNA	No	No	Yes	Excluded
c27148_g1_i1	4525	XM_011488473.2	PREDICTED: Oryzias latipes secretogranin III (scg3), transcript variant X1, mRNA	No	No	Yes	Excluded
c27367_g9_i1	758	XM_004076213.2	PREDICTED: Oryzias latipes superoxide dismutase 1 (sod1), mRNA	No	No	Yes	Excluded
c27653_g1_i2	3397	XM_024287550.1	PREDICTED: Oryzias melastigma reticulon 3 (rtn3), transcript variant X2, mRNA	No	No	Yes	Excluded
c27686_g1_i1	6211	CP020788.1	Oryzias latipes strain HNI chromosome 10	No	No	Yes	Excluded
c27757_g1_i1	6029	XM_024268803.1	PREDICTED: Oryzias melastigma collagen alpha-1(X) chain-like (LOC112144314), mRNA	No	No	Yes	Excluded
c27809_g2_i1	2776	XM_004076874.4	PREDICTED: Oryzias latipes L-threo-3-hydroxyaspartate ammonia-lyase-like (LOC101155376), mRNA	No	No	No
c27809_g2_i4	3524	XM_004076874.4	PREDICTED: Oryzias latipes L-threo-3-hydroxyaspartate ammonia-lyase-like (LOC101155376), mRNA	No	No	No
c27809_g5_i1	509	XM_024262019.1	PREDICTED: Oryzias melastigma ictacalcin-like (LOC112139270), mRNA	No	No	Yes	Excluded
c27820_g3_i1	6456	XM_024260489.1	PREDICTED: Oryzias melastigma collagen alpha-3(VI) chain-like (LOC112137965), transcript variant X4, mRNA	No	No	Yes	Excluded
c27903_g2_i1	2198	XM_004067891.3	PREDICTED: Oryzias latipes profilin-2 (LOC101161232), mRNA	No	No	No
c28027_g1_i2	5314	XM_011489474.3	PREDICTED: Oryzias latipes DEAD-box helicase 3, X-linked (ddx3x), transcript variant X1, mRNA	No	No	Yes	Excluded
c28115_g2_i1	4148	XM_024285788.1	PREDICTED: Oryzias melastigma phosphodiesterase 6C (pde6c), mRNA	No	No	Yes	Excluded
c28132_g1_i2	5138	XM_004074955.3	PREDICTED: Oryzias latipes rod cGMP-specific 3',5'-cyclic phosphodiesterase subunit beta-like (LOC101169549), mRNA	No	No	Yes	Excluded
c28271_g1_i1	3938	XM_004086338.4	PREDICTED: Oryzias latipes serine/threonine-protein kinase 35 (LOC101172961), transcript variant X2, mRNA	No	No	Yes	Excluded
c28278_g1_i1	3893	XM_024269926.1	PREDICTED: Oryzias melastigma protein lifeguard 2-like (LOC112144982), mRNA	No	No	Yes	Excluded
c28311_g4_i3	4876	XM_023965016.1	PREDICTED: Oryzias latipes tyrosine-protein kinase Yes (LOC101162321), transcript variant X2, mRNA	No	No	Yes	Excluded
c28414_g3_i2	1599	XM_024260776.1	PREDICTED: Oryzias melastigma galectin-1-like (LOC112138204), transcript variant X5, mRNA	No	No	Yes	Excluded
c28460_g1_i1	2273	XM_004086154.4	PREDICTED: Oryzias latipes pyruvate dehydrogenase E1 beta subunit (pdhb), mRNA	No	No	No
c28483_g1_i5	4338	XM_024266628.1	PREDICTED: Oryzias melastigma protein unc-119 homolog A-like (LOC112142941), mRNA	No	No	Yes	Excluded
c28604_g1_i1	5987	XM_024280882.1	PREDICTED: Oryzias melastigma myosin heavy chain, fast skeletal muscle-like (LOC112151813), transcript variant X2, mRNA	No	No	Yes	Excluded
c28663_g1_i2	7072	XM_024277618.1	PREDICTED: Oryzias melastigma MAP/microtubule affinity-regulating kinase 4-like (LOC112149726), transcript variant X2, mRNA	No	No	Yes	Excluded
c28663_g2_i1	962	XM_024264322.1	PREDICTED: Oryzias melastigma creatine kinase B (ckb), transcript variant X1, mRNA	No	No	Yes	Excluded
c28684_g1_i1	4131	CP020686.1	Oryzias latipes strain Hd-rR chromosome 22 sequence	No	No	Yes	Excluded
c28714_g1_i1	1810	XM_024299519.1	PREDICTED: Oryzias melastigma BCL2/adenovirus E1B 19 kDa protein-interacting protein 3-like (LOC112163225), mRNA	No	No	No
c28952_g2_i1	4005	XM_024287897.1	PREDICTED: Oryzias melastigma protein NDRG2 (LOC112155876), transcript variant X1, mRNA	No	No	Yes	Excluded
c29025_g4_i1	1668	XM_024273388.1	PREDICTED: Oryzias melastigma phosducin-like (LOC112147189), transcript variant X2, mRNA	No	No	Yes	Excluded
c29093_g1_i1	5683	XM_011487498.3	PREDICTED: Oryzias latipes period circadian regulator 1 (per1), transcript variant X2, mRNA	No	No	Yes	Excluded
c29129_g1_i4	5733	XM_024292786.1	PREDICTED: Oryzias melastigma calsyntenin 1 (clstn1), transcript variant X2, mRNA	No	No	Yes	Excluded
c29234_g3_i1	3340	XM_024276575.1	PREDICTED: Oryzias melastigma DNA ligase 1-like (LOC112149112), mRNA	No	No	No
c29265_g2_i5	4752	XM_024279739.1	PREDICTED: Oryzias melastigma solute carrier family 12 member 7-like (LOC112151081), transcript variant X6, mRNA	No	No	Yes	Excluded
c29313_g1_i1	736	XM_024291119.1	PREDICTED: Oryzias melastigma synaptosome associated protein 25 (snap25), mRNA	No	No	Yes	Excluded
c29339_g1_i1	1053	LC051724.1	Oryzias woworae mitochondrial ND2 gene for NADH dehydrogenase subunit 2, complete cds, isolate: O_wow_FT_B	No	Yes	No	Excluded
c29339_g2_i1	3027	AB370891.1	Oryzias sarasinorum mitochondrial DNA, complete genome	No	Yes	No	Excluded
c29438_g3_i1	5380	XM_023955794.1	PREDICTED: Oryzias latipes transient receptor potential cation channel subfamily M member 1-like (LOC111947538), transcript variant X2, mRNA	No	No	Yes	Excluded
c29455_g3_i1	5411	XM_023963999.1	PREDICTED: Oryzias latipes poly(rC)-binding protein 3-like (LOC101167429), transcript variant X3, mRNA	No	No	Yes	Excluded
c29466_g2_i3	3700	XM_024271432.1	PREDICTED: Oryzias melastigma synembryn-A-like (LOC112145939), transcript variant X5, mRNA	No	No	Yes	Excluded
c29473_g1_i1	1044	XM_024285187.1	PREDICTED: Oryzias melastigma retinal rod rhodopsin-sensitive cGMP 3',5'-cyclic phosphodiesterase subunit gamma (LOC112154329), transcript variant X2, mRNA	No	No	Yes	Excluded
c29473_g3_i8	1933	XR_002872629.1	PREDICTED: Oryzias latipes arginine/serine-rich protein 1 (LOC110017476), transcript variant X2, misc_RNA	No	No	Yes	Excluded
c29640_g1_i1	6904	XM_011476840.3	PREDICTED: Oryzias latipes monoglyceride lipase (mgll), transcript variant X5, mRNA	No	No	Yes	Excluded
c29719_g4_i1	1019	XM_004067708.4	PREDICTED: Oryzias latipes ornithine decarboxylase antizyme 1 (oaz1), mRNA	No	No	No
c29719_g5_i1	953	XM_024299652.1	PREDICTED: Oryzias melastigma ornithine decarboxylase antizyme 2-like (LOC112163314), mRNA	No	No	Yes	Excluded
c29753_g2_i1	4721	XM_024261113.1	PREDICTED: Oryzias melastigma synaptotagmin-1-like (LOC112138555), transcript variant X1, mRNA	No	No	Yes	Excluded
c29844_g2_i1	1665	AB498070.1	Oryzias celebensis mitochondrial DNA, nearly complete genome	No	Yes	No	Excluded
c29925_g1_i1	2428	AP005981.1	Oryzias marmoratus mitochondrial DNA, complete genome, except for D-loop	No	Yes	No	Excluded
c29986_g1_i1	9175	XM_023956097.1	PREDICTED: Oryzias latipes homeodomain interacting protein kinase 2 (hipk2), transcript variant X1, mRNA	No	No	Yes	Excluded
c30008_g1_i1	3118	XM_004082093.4	PREDICTED: Oryzias latipes arginase 2 (arg2), mRNA	No	No	No
c30077_g3_i2	932	CP020797.1	Oryzias latipes strain HNI chromosome 19	No	No	Yes	Excluded
c30124_g1_i2	3431	XM_023962151.1	PREDICTED: Oryzias latipes NLR family CARD domain-containing protein 3-like (LOC111948614), mRNA	No	No	Yes	Excluded
c30288_g1_i1	3888	AB551017.1	Oryzias celebensis PSMB10, PSMB8 genes for proteasome subunit, beta type 10, proteasome subunit, beta type 8, partial and complete cds, isolate: O.celebensis Malino17	No	No	Yes	Excluded
c30295_g1_i1	5961	AB498070.1	Oryzias celebensis mitochondrial DNA, nearly complete genome	No	Yes	No	Excluded
c30309_g1_i1	847	XM_004080384.3	PREDICTED: Oryzias latipes gamma-crystallin M2-like (LOC101172286), mRNA	No	No	No
c30315_g1_i1	750	XM_023956386.1	PREDICTED: Oryzias latipes 60S ribosomal protein L10 (LOC101160979), transcript variant X1, mRNA	No	No	Yes	Excluded
c30345_g1_i1	445	XR_002919133.1	PREDICTED: Oryzias melastigma uncharacterized LOC112145761 (LOC112145761), ncRNA	No	No	No
c30359_g1_i1	447	XM_004068503.4	PREDICTED: Oryzias latipes ribosomal protein S26 (rps26), mRNA	No	No	No
c30375_g1_i1	497	XM_024259193.1	PREDICTED: Oryzias melastigma ribosomal protein S15a (rps15a), transcript variant X1, mRNA	No	No	No
c303_g1_i1	1932	XM_024283369.1	PREDICTED: Oryzias melastigma ADP/ATP translocase 2-like (LOC112153287), mRNA	No	No	No
c3424_g1_i1	496	XM_024270844.1	PREDICTED: Oryzias melastigma ribosomal protein L23 (rpl23), transcript variant X1, mRNA	No	No	No
c3432_g1_i1	1147	XM_024295513.1	PREDICTED: Oryzias melastigma nicotinamide riboside kinase 2-like (LOC112160741), transcript variant X1, mRNA	No	No	Yes	Excluded
c3500_g1_i1	431	XM_024273282.1	PREDICTED: Oryzias melastigma ribosomal protein L37a (rpl37a), mRNA	No	No	No
c3530_g1_i1	702	XM_004073406.4	PREDICTED: Oryzias latipes 60S ribosomal protein L26 (LOC101161566), mRNA	No	No	No
c39064_g1_i1	770	XM_024258658.1	PREDICTED: Oryzias melastigma beta-crystallin S-1-like (LOC112136767), mRNA	No	No	No
c39066_g1_i1	1228	XM_024281449.1	PREDICTED: Oryzias melastigma ribosomal protein L4 (rpl4), mRNA	No	No	Yes	Excluded
c39126_g1_i1	1035	XM_024288939.1	PREDICTED: Oryzias melastigma myosin light chain 3, skeletal muscle isoform (LOC112156669), mRNA	No	No	No
c39311_g1_i1	716	XM_024264752.1	PREDICTED: Oryzias melastigma ADP/ATP translocase 3 (LOC112141608), mRNA	No	No	No
c4289_g1_i1	556	XM_024261649.1	PREDICTED: Oryzias melastigma ribosomal protein lateral stalk subunit P1 (rplp1), mRNA	No	No	No
c4293_g1_i1	888	XM_024299162.1	PREDICTED: Oryzias melastigma ribosomal protein L7a (rpl7a), mRNA	No	No	No
c4295_g1_i1	1847	XM_024272035.1	PREDICTED: Oryzias melastigma cyclic AMP-dependent transcription factor ATF-4-like (LOC112146289), mRNA	No	No	No
c4300_g1_i1	369	XM_024272788.1	PREDICTED: Oryzias melastigma actin beta (actb), mRNA	No	No	No
c4437_g1_i1	531	XM_024268926.1	PREDICTED: Oryzias melastigma ribosomal protein S15 (rps15), mRNA	No	No	No
c4466_g1_i1	787	XM_024285079.1	PREDICTED: Oryzias melastigma gamma-crystallin M2-like (LOC112154268), mRNA	No	No	No
c4481_g1_i1	1131	XM_004073321.3	PREDICTED: Oryzias latipes receptor for activated C kinase 1 (rack1), mRNA	No	No	No
c4484_g1_i1	825	XM_024271493.1	PREDICTED: Oryzias melastigma ribosomal protein L27 (rpl27), mRNA	No	No	No
c4727_g1_i1	966	XM_024295109.1	PREDICTED: Oryzias melastigma ferritin, heavy subunit (LOC112160516), mRNA	No	No	Yes	Excluded
c4784_g1_i1	1187	XM_024292996.1	PREDICTED: Oryzias melastigma 14-3-3 protein beta/alpha-1 (LOC112159120), mRNA	No	No	Yes	Excluded
c4785_g1_i1	541	XM_024265813.1	PREDICTED: Oryzias melastigma ribosomal protein L23a (rpl23a), mRNA	No	No	No
c4863_g1_i1	651	XM_024294710.1	PREDICTED: Oryzias melastigma ribosomal protein L12 (rpl12), transcript variant X1, mRNA	No	No	No
c5304_g1_i1	2533	XM_024259866.1	PREDICTED: Oryzias melastigma carboxypeptidase E (cpe), mRNA	No	No	Yes	Excluded
c5538_g1_i1	2108	XM_004078568.2	PREDICTED: Oryzias latipes eukaryotic translation initiation factor 3 subunit F (eif3f), mRNA	No	No	Yes	Excluded
c59564_g1_i1	552	XM_004073731.4	PREDICTED: Oryzias latipes ribosomal protein S18 (rps18), mRNA	No	No	No
c5_g1_i1	917	XM_024291040.1	PREDICTED: Oryzias melastigma ribosomal protein S7 (rps7), mRNA	No	No	No
c60135_g1_i1	1905	CP020678.1	Oryzias latipes strain Hd-rR chromosome 14 sequence	No	No	No
c6068_g1_i1	743	XM_024299073.1	PREDICTED: Oryzias melastigma ribosomal protein L28 (rpl28), mRNA	No	No	No
c6849_g1_i1	630	XM_024258906.1	PREDICTED: Oryzias melastigma ribosomal protein L11 (rpl11), mRNA	No	No	No
c7104_g1_i1	1075	XM_004074096.4	PREDICTED: Oryzias latipes ribosomal protein L15 (rpl15), mRNA	No	No	Yes	Excluded
c7339_g1_i1	2254	XM_024269934.1	PREDICTED: Oryzias melastigma ribosomal protein lateral stalk subunit P0 (rplp0), mRNA	No	No	No
c7344_g1_i1	1109	XM_004086934.2	PREDICTED: Oryzias latipes crystallin beta A2 (cryba2), transcript variant X1, mRNA	No	No	Yes	Excluded
c7351_g1_i1	2863	XM_004071510.4	PREDICTED: Oryzias latipes vesicular glutamate transporter 1 (LOC101175655), mRNA	No	No	Yes	Excluded
c7446_g1_i1	576	XM_024258746.1	PREDICTED: Oryzias melastigma gamma-crystallin M2-like (LOC112136824), mRNA	No	No	No
c7474_g1_i1	948	XM_024272368.1	PREDICTED: Oryzias melastigma ribosomal protein S2 (rps2), mRNA	No	No	Yes	Excluded
c7491_g1_i1	788	XM_024262248.1	PREDICTED: Oryzias melastigma nucleoside diphosphate kinase A 2-like (LOC112139438), transcript variant X1, mRNA	No	No	Yes	Excluded
c7612_g1_i1	663	XM_024298942.1	PREDICTED: Oryzias melastigma cytochrome c oxidase subunit 5B, mitochondrial (LOC112162931), mRNA	No	No	No
c79565_g1_i1	680	XM_024274871.1	PREDICTED: Oryzias melastigma dynein light chain 2, cytoplasmic (LOC112148079), mRNA	No	No	No
c79573_g1_i1	468	XM_024298305.1	PREDICTED: Oryzias melastigma 40S ribosomal protein S27 (LOC112162518), mRNA	No	No	No
c79643_g1_i1	480	XM_024270061.1	PREDICTED: Oryzias melastigma 60S acidic ribosomal protein P2-like (LOC112145056), mRNA	No	No	No
c8588_g1_i1	1817	XM_024283900.1	PREDICTED: Oryzias melastigma keratocan (kera), transcript variant X1, mRNA	No	No	Yes	Excluded
c8634_g1_i1	367	XM_011484198.1	PREDICTED: Oryzias latipes ribosomal protein S27a (rps27a), mRNA	No	No	Yes	Excluded
c8658_g1_i1	853	XM_024271451.1	PREDICTED: Oryzias melastigma ribosomal protein S11 (rps11), mRNA	No	No	Yes	Excluded
c8835_g1_i1	607	XM_024275221.1	PREDICTED: Oryzias melastigma ribosomal protein L35 (rpl35), mRNA	No	No	Yes	Excluded
c8990_g1_i1	694	XM_024279658.1	PREDICTED: Oryzias melastigma crystallin gamma N (crygn), mRNA	No	No	Yes	Excluded
c9036_g1_i1	1870	XM_024274978.1	PREDICTED: Oryzias melastigma tubulin beta-1 chain (LOC112148144), mRNA	No	No	Yes	Excluded
c9052_g1_i1	445	XM_024283741.1	PREDICTED: Oryzias melastigma 60S ribosomal protein L36a (LOC112153484), mRNA	No	No	No
c9054_g1_i1	1527	XM_024262871.1	PREDICTED: Oryzias melastigma cytochrome c1, heme protein, mitochondrial (LOC112139984), mRNA	No	No	Yes	Excluded
c9091_g1_i1	1454	XM_024286976.1	PREDICTED: Oryzias melastigma ubiquitin conjugating enzyme E2 G2 (ube2g2), transcript variant X1, mRNA	No	No	Yes	Excluded
c9096_g1_i1	833	XM_024267336.1	PREDICTED: Oryzias melastigma tyrosine 3-monooxygenase/tryptophan 5-monooxygenase activation protein theta (ywhaq), mRNA	No	No	Yes	Excluded
c9100_g1_i1	625	XM_011475790.3	PREDICTED: Oryzias latipes ribosomal protein S13 (rps13), mRNA	No	No	No
c9112_g1_i1	835	NM_001104870.1	Oryzias latipes ribosomal protein L7 (rpl7), mRNA	No	No	No
c9135_g1_i1	968	AP005981.1	Oryzias marmoratus mitochondrial DNA, complete genome, except for D-loop	No	Yes	No	Excluded
c9251_g1_i1	1046	XM_004066600.4	PREDICTED: Oryzias latipes ribosomal protein L31 (rpl31), mRNA	No	No	No
c9280_g1_i1	811	XM_024278484.1	PREDICTED: Oryzias melastigma influenza virus NS1A binding protein (ivns1abp), transcript variant X3, mRNA	No	No	Yes	Excluded
c9309_g1_i1	1154	XM_004072505.4	PREDICTED: Oryzias latipes ES1 protein, mitochondrial-like (LOC101174925), mRNA	No	No	No
c9316_g1_i1	1224	XM_011478905.3	PREDICTED: Oryzias latipes Ras association domain family member 2 (rassf2), transcript variant X3, mRNA	No	No	No
c9338_g1_i1	848	XM_024298137.1	PREDICTED: Oryzias melastigma nucleoside diphosphate kinase B-like (LOC112162339), mRNA	No	No	Yes	Excluded
c9550_g1_i1	1370	XM_024263242.1	PREDICTED: Oryzias melastigma high mobility group box 1 (hmgb1), mRNA	No	No	No
c9562_g1_i1	451	XM_024264968.1	PREDICTED: Oryzias melastigma creatine kinase B (ckb), transcript variant X2, mRNA	No	No	Yes	Excluded
c9591_g1_i1	1693	XM_024258842.1	PREDICTED: Oryzias melastigma ribosomal protein S14 (rps14), transcript variant X1, mRNA	No	No	Yes	Excluded
c9649_g1_i1	829	XM_023957136.1	PREDICTED: Oryzias latipes nascent polypeptide-associated complex alpha subunit (naca), transcript variant X6, mRNA	No	No	No
c9675_g1_i1	776	XM_024258349.1	PREDICTED: Oryzias melastigma RNA binding motif protein 8A (rbm8a), transcript variant X1, mRNA	No	No	No
c99995_g1_i1	984	XM_024275711.1	PREDICTED: Oryzias melastigma beta-crystallin B3-like (LOC112148528), transcript variant X1, mRNA	No	No	Yes	Excluded
c16059_g1_i1	868	NA	NA	No	No	Yes	Excluded
c2106_g1_i1	800	NA	NA	No	No	No
c2112_g1_i1	887	NA	NA	No	No	No
c2116_g1_i1	867	NA	NA	No	No	No
c21187_g1_i1	1823	NA	NA	No	No	Yes	Excluded
c21205_g1_i1	3267	NA	NA	No	No	Yes	Excluded
c21227_g1_i1	1853	NA	NA	No	No	Yes	Excluded
c21230_g1_i1	2641	NA	NA	No	No	Yes	Excluded
