# Supplementary material for: Convergent evolution of body color between sympatric freshwater fishes via different visual sensory evolution
Source: Ecol Evol. 2019 Apr 26;9(11):6389–98. doi: 10.1002/ece3.5211 (PMC6580282; doi:10.1002/ece3.5211)
Supplement: Supplementary file 8 [file ECE3-9-6389-s008.xlsx]

## Sheet: Raw
Table S3 Genetic distance (dA: ´103) matrices of Nomorhamphus (top-right) and Oryzias (bottom-left) calculated from 272 and 148 transcripts, respectively.
	Fotuno Fountain	Moramo Waterfall	Balano Fountain	Laweau River	Moramo River	Anduna River	Asinua River
Fotuno Fountain		2.62946	0.151689	0.0606477	1.71707	1.51198	1.89894
Moramo Waterfall	1.20332		2.56967	2.62989	2.11036	2.31965	2.64261
Balano Fountain	0.140619	1.04623		0.129494	1.6232	1.41369	1.82529
Laweau River	0.0601308	1.16084	0.110495		1.67833	1.46416	1.87477
Moramo River	1.12095	0.0387144	0.979154	1.07776		0.647471	1.83108
Anduna River	0.839712	1.06988	0.704977	0.811471	1.00622		1.63232
Asinua River	1.04505	1.17884	0.859011	0.925731	1.12825	0.975859
